# Supplementary material for: 2,2′-(2,2′-Biimidazole-1,1′-di­yl)diethanoic acid
Source: Acta Crystallogr Sect E Struct Rep Online. 2009 Mar 28;65(Pt 4):o904. doi: 10.1107/S1600536809010897 (PMC2968835; doi:10.1107/S1600536809010897)
Supplement: Supplementary file 2 [file e-65-0o904-Isup2.hkl]

# 
# h,k,l, Fc-squared, Fo-squared, sigma(Fo-squared) and status flag 
# 
data_I
_shelx_title ' C10N4O4H12 in Pbca' 
_shelx_refln_list_code          4 
_shelx_F_calc_maximum      222.26 
_exptl_crystal_F_000      1040.00 
_reflns_d_resolution_high  0.7703 
 
loop_ 
 _symmetry_equiv_pos_as_xyz 
 'x, y, z' 
 '-x+1/2, -y, z+1/2' 
 '-x, y+1/2, -z+1/2' 
 'x+1/2, -y+1/2, -z' 
 '-x, -y, -z' 
 'x-1/2, y, -z-1/2' 
 'x, -y-1/2, z-1/2' 
 '-x-1/2, y-1/2, z' 
 
_cell_length_a     8.4327 
_cell_length_b    15.1156 
_cell_length_c    16.7019 
_cell_angle_alpha  90.000 
_cell_angle_beta   90.000 
_cell_angle_gamma  90.000 
 
_shelx_F_squared_multiplier     1.000 
 
loop_ 
 _refln_index_h 
 _refln_index_k 
 _refln_index_l 
 _refln_F_squared_calc 
 _refln_F_squared_meas 
 _refln_F_squared_sigma 
 _refln_observed_status 
   2   0   0    44395.71    46310.52    934.51 o 
   4   0   0     3383.08     3188.52     36.00 o 
   6   0   0     4979.33     4947.53     65.92 o 
   8   0   0     2047.54     2063.82     30.67 o 
  10   0   0       17.02       13.47      5.07 o 
   2   1   0    28018.69    28620.03    366.23 o 
   4   1   0     2993.69     2893.38     34.71 o 
   6   1   0        2.92        1.62      1.93 o 
   8   1   0       14.74       11.53      3.35 o 
  10   1   0      440.22      429.35     10.10 o 
   2   2   0      231.09      222.30      2.80 o 
   4   2   0      103.23      106.00      3.58 o 
   6   2   0      230.90      223.65      5.93 o 
   8   2   0        0.28        2.08      2.12 o 
  10   2   0       59.18       64.91     12.78 o 
   2   3   0    19138.10    19038.41    237.11 o 
   4   3   0     2986.40     3108.80     23.96 o 
   6   3   0     1388.75     1291.79     11.20 o 
   8   3   0      711.27      647.00      8.71 o 
  10   3   0       26.38       19.99      4.40 o 
   0   4   0    49400.93    47607.56    976.57 o 
   2   4   0    34614.55    35843.80    674.66 o 
   4   4   0     1107.45     1252.28     21.46 o 
   6   4   0      233.69      239.98      6.83 o 
   8   4   0      256.96      274.83      5.13 o 
  10   4   0      711.76      684.52     12.03 o 
   2   5   0      404.54      380.03      3.98 o 
   4   5   0     1344.31     1438.24     13.53 o 
   6   5   0      165.24      162.31      3.06 o 
   8   5   0      436.10      420.82      6.57 o 
  10   5   0       81.56       71.62      6.83 o 
   0   6   0     1325.72     1335.68     11.90 o 
   2   6   0     1971.64     2029.23     15.48 o 
   4   6   0      388.21      369.87      4.49 o 
   6   6   0      888.65      852.00      6.02 o 
   8   6   0      901.08      880.98     14.29 o 
  10   6   0      249.03      269.18     18.25 o 
   2   7   0      727.87      668.83      8.14 o 
   4   7   0     3200.17     3185.52     25.58 o 
   6   7   0     1604.08     1550.22     12.16 o 
   8   7   0      722.37      645.26     12.21 o 
  10   7   0     2892.44     2881.40     73.21 o 
   0   8   0     6359.42     6513.17     68.73 o 
   2   8   0       37.31       26.35      1.99 o 
   4   8   0      974.41      990.61      9.19 o 
   6   8   0     3848.22     3857.93     91.67 o 
   8   8   0     2801.23     2630.37     40.50 o 
   2   9   0      118.36      129.59      5.30 o 
   4   9   0        0.66       -0.96      2.93 o 
   6   9   0       57.35       55.82      6.78 o 
   8   9   0       15.40        8.77     16.31 o 
   0  10   0     2540.17     2331.02     18.63 o 
   2  10   0      327.67      300.19      5.53 o 
   4  10   0      632.30      647.26      7.60 o 
   6  10   0       91.00       96.40     24.22 o 
   8  10   0      514.83      546.20     24.78 o 
   2  11   0     7077.56     6900.07     52.35 o 
   4  11   0        1.49        1.66      2.68 o 
   6  11   0       41.98       39.44      5.83 o 
   8  11   0      155.32      174.79     12.33 o 
   0  12   0      591.13      606.49      7.55 o 
   2  12   0        0.75        1.50      0.65 o 
   4  12   0      199.22      172.02      8.00 o 
   6  12   0      335.21      459.35     37.59 o 
   8  12   0      599.72      612.32     20.69 o 
   2  13   0       66.56       65.42      2.95 o 
   4  13   0        2.25        0.10      2.06 o 
   6  13   0       18.15       -2.45      9.18 o 
   8  13   0        0.25        8.77     11.93 o 
   0  14   0     4910.77     4685.74     50.78 o 
   2  14   0        2.70        2.75      2.63 o 
   4  14   0       26.62       32.53      4.19 o 
   6  14   0      404.86      332.14     13.95 o 
   2  15   0      821.89      827.16     11.06 o 
   4  15   0        3.80        8.12      4.12 o 
   0  16   0       95.57      102.68      4.60 o 
   2  16   0       84.54       87.00      7.43 o 
   4  16   0       12.49       19.45      6.60 o 
   6  16   0       32.57       45.83     10.55 o 
   2  17   0      336.13      339.36      7.28 o 
   4  17   0       59.99       58.34      8.58 o 
   0  18   0     1012.69     1115.78     19.45 o 
   2  18   0     2151.97     2309.03     52.02 o 
   4  18   0      101.83       91.32     10.21 o 
   2  19   0       11.82        7.63      5.72 o 
   1   1   1      545.81      521.09      2.05 o 
   2   1   1    27763.91    28715.74    259.34 o 
   3   1   1      476.48      523.81      3.46 o 
   4   1   1     1224.27     1235.82      5.85 o 
   5   1   1      870.28      856.75      4.82 o 
   6   1   1      297.10      288.91      3.50 o 
   7   1   1      186.78      195.27      4.91 o 
   8   1   1      128.99      146.19      3.41 o 
   9   1   1        0.52        0.95      2.41 o 
  10   1   1      486.57      467.43      6.25 o 
   1   2   1      921.87      911.06      4.79 o 
   2   2   1     7611.46     7663.62     45.82 o 
   3   2   1     1050.20     1042.06      4.43 o 
   4   2   1      981.81      983.08      5.24 o 
   5   2   1      347.48      344.93      3.68 o 
   6   2   1      471.67      491.03      4.00 o 
   7   2   1      416.51      442.93      5.60 o 
   8   2   1       24.96       31.72      2.27 o 
   9   2   1      264.23      263.09      6.55 o 
  10   2   1        2.32        0.75      3.22 o 
   1   3   1     1125.95     1143.19      4.32 o 
   2   3   1     3573.96     3502.47     17.38 o 
   3   3   1      445.56      441.68      3.33 o 
   4   3   1     2879.74     2939.75     14.29 o 
   5   3   1     2559.00     2441.96     16.66 o 
   6   3   1      626.86      633.50      4.38 o 
   7   3   1      367.51      346.45      4.33 o 
   8   3   1     1402.64     1381.47      9.14 o 
   9   3   1       47.83       41.80      2.83 o 
  10   3   1        6.34        2.16      2.34 o 
   0   4   1      115.95       95.70      2.18 o 
   1   4   1     6737.93     7157.05     68.69 o 
   2   4   1     1848.72     1919.54      9.75 o 
   3   4   1    16405.12    16721.90    181.38 o 
   4   4   1     5992.97     6134.52     34.60 o 
   5   4   1     2774.55     2695.38     12.95 o 
   6   4   1       34.96       44.90      1.20 o 
   7   4   1      185.32      171.48      3.76 o 
   8   4   1       85.15       92.64      3.39 o 
   9   4   1       11.17       12.18      2.42 o 
  10   4   1       31.23       33.76      3.03 o 
   1   5   1     1798.83     1780.12      7.69 o 
   2   5   1       55.27       70.09      2.28 o 
   3   5   1        0.56        6.15      0.96 o 
   4   5   1     5120.34     5236.81     29.99 o 
   5   5   1     4116.73     4158.01     22.79 o 
   6   5   1      225.56      218.41      3.88 o 
   7   5   1      100.11      110.06      3.97 o 
   8   5   1      225.36      205.58      3.85 o 
   9   5   1      576.64      564.99      9.73 o 
  10   5   1        5.06        0.68      2.91 o 
   0   6   1      738.54      726.01      5.13 o 
   1   6   1      354.71      378.70      3.47 o 
   2   6   1     3155.74     3333.12     17.80 o 
   3   6   1     1109.18     1101.18      6.57 o 
   4   6   1      413.40      441.31      4.51 o 
   5   6   1      127.53      122.22      2.58 o 
   6   6   1      281.87      262.92      4.69 o 
   7   6   1     1047.00      980.70      8.28 o 
   8   6   1     3247.30     3133.70     33.73 o 
   9   6   1      222.57      213.40      4.60 o 
  10   6   1       11.67       12.11      5.82 o 
   1   7   1      752.70      784.60      3.78 o 
   2   7   1        3.20        2.91      1.18 o 
   3   7   1      284.77      313.49      3.12 o 
   4   7   1      448.42      454.88      8.42 o 
   5   7   1     1624.63     1614.36      7.78 o 
   6   7   1     1519.03     1513.07      9.38 o 
   7   7   1      351.27      333.16      5.27 o 
   8   7   1       91.14       83.62      3.55 o 
   9   7   1       34.80       23.09      3.04 o 
  10   7   1       24.98       16.55      8.09 o 
   0   8   1     2143.91     2155.94     14.07 o 
   1   8   1      529.97      496.78      2.78 o 
   2   8   1     1300.93     1288.87      8.39 o 
   3   8   1     3742.22     3762.50     23.35 o 
   4   8   1        0.14        2.76      1.82 o 
   5   8   1      142.42      146.45      6.49 o 
   6   8   1      611.09      604.99     10.81 o 
   7   8   1      646.80      625.36      7.71 o 
   8   8   1      382.95      363.58      8.95 o 
   9   8   1       60.05       58.30      8.69 o 
   1   9   1      710.05      771.09      3.70 o 
   2   9   1       76.18       92.59      2.82 o 
   3   9   1      183.96      189.36      3.20 o 
   4   9   1     2225.90     2210.31     14.33 o 
   5   9   1      556.66      558.13      5.65 o 
   6   9   1      244.96      234.26      4.34 o 
   7   9   1       84.94       83.66      6.01 o 
   8   9   1      100.89      110.08      8.49 o 
   9   9   1      284.95      311.45     31.86 o 
   0  10   1     2136.99     2036.67     13.11 o 
   1  10   1      460.08      455.85      3.00 o 
   2  10   1      320.39      302.37      2.48 o 
   3  10   1      220.46      208.33      5.03 o 
   4  10   1      769.02      755.46      5.45 o 
   5  10   1       43.08       40.84      2.74 o 
   6  10   1      111.51       83.87      5.42 o 
   7  10   1       65.17       67.17      9.32 o 
   8  10   1      498.72      491.97     15.59 o 
   9  10   1       20.10       29.08      7.36 o 
   1  11   1      136.53      139.77      1.77 o 
   2  11   1       99.58       96.64      2.97 o 
   3  11   1        4.98        5.80      1.59 o 
   4  11   1       73.15       81.77      5.19 o 
   5  11   1        0.42        0.17      2.27 o 
   6  11   1        1.37        0.82      3.05 o 
   7  11   1       21.31       13.56      4.47 o 
   8  11   1        3.24        4.16      6.38 o 
   9  11   1       21.77       12.96      6.77 o 
   0  12   1     1288.25     1281.65      9.56 o 
   1  12   1      242.42      224.94      2.55 o 
   2  12   1      153.85      143.08      2.16 o 
   3  12   1        0.51        2.39      1.92 o 
   4  12   1      488.55      467.59      5.33 o 
   5  12   1       23.91       33.20      2.82 o 
   6  12   1      252.28      268.87      8.77 o 
   7  12   1      154.34      171.54      9.58 o 
   8  12   1      113.61       99.41     11.35 o 
   1  13   1     1718.26     1661.77      8.65 o 
   2  13   1     4398.66     4074.92     20.11 o 
   3  13   1      278.72      262.32      4.79 o 
   4  13   1        6.60        4.35      2.70 o 
   5  13   1       40.90       24.93      2.38 o 
   6  13   1       48.42       54.37      8.46 o 
   7  13   1       10.47       19.27     11.73 o 
   8  13   1       67.30       63.05      7.41 o 
   0  14   1      232.98      228.50      5.05 o 
   1  14   1     2606.20     2527.14     14.43 o 
   2  14   1      121.08      123.72      6.43 o 
   3  14   1      206.00      232.68      5.54 o 
   4  14   1      147.69      146.08      3.50 o 
   5  14   1      349.81      367.73      6.04 o 
   6  14   1       15.98       65.72     28.91 o 
   7  14   1       31.81       16.87      6.93 o 
   1  15   1       57.55       46.43      2.28 o 
   2  15   1       10.22       11.84      2.29 o 
   3  15   1        1.56        3.91      2.87 o 
   4  15   1        8.11        9.22      3.06 o 
   5  15   1       64.60       96.03      6.79 o 
   6  15   1      260.66      300.74     12.35 o 
   7  15   1       73.24       97.22      9.72 o 
   0  16   1       98.83      111.05      3.27 o 
   1  16   1      338.48      339.68      6.09 o 
   2  16   1      241.00      254.41      6.22 o 
   3  16   1        2.50        0.09      2.19 o 
   4  16   1        0.90       -2.96      2.96 o 
   5  16   1      132.47      172.48      9.81 o 
   6  16   1        7.48       15.09      6.81 o 
   1  17   1      114.21      114.75      5.16 o 
   2  17   1     1484.17     1531.00     12.63 o 
   3  17   1      832.16      875.37     10.65 o 
   4  17   1      512.04      536.47     11.48 o 
   5  17   1       27.56       29.24      8.06 o 
   0  18   1       34.81       31.85      3.31 o 
   1  18   1      371.24      402.92      6.30 o 
   2  18   1       10.33        4.06      3.08 o 
   3  18   1      161.33      199.90      5.94 o 
   4  18   1        7.05        0.82      9.66 o 
   1  19   1        3.96       11.97      4.70 o 
   2  19   1        2.57        0.61      4.02 o 
   1   0   2    17789.38    18064.57    211.81 o 
   2   0   2      807.11      770.28      5.72 o 
   3   0   2    12080.59    11964.80    113.53 o 
   4   0   2      514.93      526.22      3.85 o 
   5   0   2       25.15       19.33      1.57 o 
   6   0   2        0.13        0.35      1.57 o 
   7   0   2       79.20       95.59      4.62 o 
   8   0   2      163.18      166.99      4.45 o 
   9   0   2       23.59       20.13      4.39 o 
  10   0   2      201.87      190.97     13.46 o 
   1   1   2     3114.30     2951.59     14.06 o 
   2   1   2    20145.08    20190.09    160.30 o 
   3   1   2      531.72      576.54      3.40 o 
   4   1   2      227.16      238.81      1.76 o 
   5   1   2      241.81      226.63      3.17 o 
   6   1   2      406.10      430.51      3.47 o 
   7   1   2        3.53        6.34      1.62 o 
   8   1   2       78.40       86.51      3.18 o 
   9   1   2       48.88       47.01      2.85 o 
  10   1   2      340.44      339.31      8.87 o 
   0   2   2     4680.12     4269.68     30.23 o 
   1   2   2        2.51        1.58      0.63 o 
   2   2   2     7206.25     7207.61     38.72 o 
   3   2   2     1476.11     1511.17      7.08 o 
   4   2   2     3327.48     3569.69     17.99 o 
   5   2   2       23.72       26.25      1.45 o 
   6   2   2      201.52      181.10      2.88 o 
   7   2   2        0.49        1.91      1.49 o 
   8   2   2      163.19      158.71      3.80 o 
   9   2   2        5.58        7.81      2.83 o 
  10   2   2      195.79      203.02      6.74 o 
   1   3   2        1.76        1.53      0.93 o 
   2   3   2       15.01        7.95      0.71 o 
   3   3   2     4823.86     4786.32     26.99 o 
   4   3   2     1678.38     1628.93      8.97 o 
   5   3   2       10.34       29.05      0.98 o 
   6   3   2     1385.20     1327.51      9.45 o 
   7   3   2      118.66      119.17      4.10 o 
   8   3   2      250.62      262.58      4.64 o 
   9   3   2      229.29      236.78      9.51 o 
  10   3   2      135.52      132.51      4.08 o 
   0   4   2      234.78      273.94      2.32 o 
   1   4   2      220.73      223.39      1.69 o 
   2   4   2     1776.60     1816.74      7.72 o 
   3   4   2      163.35      192.83      2.95 o 
   4   4   2      842.32      825.84      4.71 o 
   5   4   2     2240.29     2292.00     12.43 o 
   6   4   2       21.57       16.60      1.67 o 
   7   4   2       40.14       37.72      2.50 o 
   8   4   2      225.14      221.67      5.85 o 
   9   4   2      125.87      123.94      7.53 o 
  10   4   2       96.85      100.62      4.06 o 
   1   5   2       99.24      106.01      2.03 o 
   2   5   2     8209.91     8613.73     74.22 o 
   3   5   2      578.31      608.34      3.41 o 
   4   5   2       38.29       41.49      1.36 o 
   5   5   2      199.64      198.38      2.78 o 
   6   5   2     6796.05     6855.06     43.91 o 
   7   5   2      245.68      253.62      3.77 o 
   8   5   2        0.02       -1.77      1.77 o 
   9   5   2       86.03       90.62      9.41 o 
  10   5   2      466.29      475.22     14.15 o 
   0   6   2      435.26      464.46      4.35 o 
   1   6   2       68.33       63.47      1.70 o 
   2   6   2      178.94      183.78      2.74 o 
   3   6   2        9.09        9.38      0.86 o 
   4   6   2     3051.14     3252.98     19.51 o 
   5   6   2      202.89      217.30      4.06 o 
   6   6   2      311.98      320.78      3.78 o 
   7   6   2      157.30      165.18      4.13 o 
   8   6   2     1620.82     1558.03     10.85 o 
   9   6   2      122.42      111.20      6.72 o 
  10   6   2      157.62      165.49     11.39 o 
   1   7   2     4866.69     5111.80     24.94 o 
   2   7   2       87.21       92.60      2.86 o 
   3   7   2       56.54       61.63      3.65 o 
   4   7   2      745.06      751.70      6.39 o 
   5   7   2      283.62      288.87      5.19 o 
   6   7   2       42.22       45.40      1.91 o 
   7   7   2     1153.94     1106.60      7.78 o 
   8   7   2      101.42      106.84      4.25 o 
   9   7   2      173.12      167.96      5.01 o 
  10   7   2      163.35      188.82     11.64 o 
   0   8   2      793.84      709.09      5.19 o 
   1   8   2      274.49      267.01      3.26 o 
   2   8   2     3130.00     3156.65     14.91 o 
   3   8   2       78.77      105.71      2.66 o 
   4   8   2      344.16      336.64      6.55 o 
   5   8   2      232.72      223.82      5.36 o 
   6   8   2      159.84      149.27      5.10 o 
   7   8   2     1862.21     1854.94     15.38 o 
   8   8   2        9.72        3.75      1.65 o 
   9   8   2        5.21       -5.66      7.29 o 
   1   9   2        0.40        2.46      0.81 o 
   2   9   2      115.14      152.96      3.75 o 
   3   9   2        3.76        5.75      1.40 o 
   4   9   2       12.63       19.13      2.33 o 
   5   9   2      146.99      153.88      2.97 o 
   6   9   2       88.11       80.07      4.72 o 
   7   9   2        3.83        1.72      2.85 o 
   8   9   2      680.73      663.48     11.35 o 
   9   9   2      102.98       97.26      8.46 o 
   0  10   2     3211.03     3033.99     21.13 o 
   1  10   2      241.75      262.61      2.13 o 
   2  10   2     2029.28     2011.03     10.78 o 
   3  10   2      256.71      251.70      2.97 o 
   4  10   2      542.06      517.92      6.85 o 
   5  10   2      486.03      463.63      6.29 o 
   6  10   2      173.38      163.28      5.11 o 
   7  10   2       31.77       40.66      5.31 o 
   8  10   2      240.79      219.04     17.60 o 
   9  10   2      545.13      573.06     39.35 o 
   1  11   2      110.66      113.20      3.35 o 
   2  11   2       22.86       23.30      1.16 o 
   3  11   2     1538.78     1545.04      9.81 o 
   4  11   2       55.18       58.70      3.19 o 
   5  11   2     1254.14     1163.60     11.72 o 
   6  11   2        6.10        6.86      2.61 o 
   7  11   2      121.17      143.96      8.70 o 
   8  11   2       36.21       37.97      7.94 o 
   9  11   2       31.44       39.49     12.27 o 
   0  12   2     5996.56     5885.48     46.14 o 
   1  12   2       43.57       43.52      1.47 o 
   2  12   2        5.44        8.08      0.76 o 
   3  12   2      562.24      572.28      9.35 o 
   4  12   2      714.98      701.15     13.86 o 
   5  12   2       11.89       11.16      2.79 o 
   6  12   2        0.37        1.34      4.00 o 
   7  12   2      332.52      343.76     17.17 o 
   8  12   2       75.72      103.35     10.73 o 
   1  13   2      194.73      189.95      3.13 o 
   2  13   2     1182.60     1149.08      7.40 o 
   3  13   2       85.43       90.59      4.41 o 
   4  13   2      442.17      438.50      7.67 o 
   5  13   2       86.80       98.94      3.85 o 
   6  13   2      520.51      546.21     14.85 o 
   7  13   2       46.79       37.04     12.75 o 
   8  13   2        2.40        0.94      9.63 o 
   0  14   2     2701.29     2658.17     21.01 o 
   1  14   2     1574.66     1526.25     13.35 o 
   2  14   2      249.04      263.00      4.12 o 
   3  14   2      263.97      247.14     10.92 o 
   4  14   2       56.69       75.34      7.12 o 
   5  14   2        4.95        0.90      3.83 o 
   6  14   2      102.50      101.14     15.91 o 
   1  15   2        8.77        9.04      1.46 o 
   2  15   2       18.83       13.16      1.25 o 
   3  15   2      528.60      519.95     10.68 o 
   4  15   2       29.60       29.62      4.19 o 
   5  15   2     1506.70     1485.40     21.54 o 
   6  15   2       44.86       52.04      5.91 o 
   0  16   2     1402.64     1396.11     12.45 o 
   1  16   2       93.19      102.74      4.20 o 
   2  16   2      440.15      427.44      7.84 o 
   3  16   2       33.71       35.25      3.49 o 
   4  16   2      284.43      348.12      9.08 o 
   5  16   2        3.18       54.45     29.73 o 
   6  16   2       96.84      102.26     15.34 o 
   1  17   2       71.87       81.66      4.03 o 
   2  17   2       18.19       15.78      2.66 o 
   3  17   2      264.73      270.20     15.72 o 
   4  17   2       10.29       13.24      4.52 o 
   5  17   2        1.12        0.53      8.97 o 
   0  18   2       17.41       14.85      3.59 o 
   1  18   2      160.93      164.46      4.40 o 
   2  18   2       40.72       51.46      4.43 o 
   3  18   2      394.06      429.85     17.11 o 
   4  18   2      169.45      180.40     17.62 o 
   1  19   2       10.03       10.77      3.84 o 
   2  19   2       43.67       48.18      4.56 o 
   1   1   3      159.16      124.66      1.59 o 
   2   1   3    23038.47    23268.62    208.65 o 
   3   1   3     2477.80     2425.68     13.04 o 
   4   1   3       13.37       19.40      1.21 o 
   5   1   3      146.18      154.04      2.03 o 
   6   1   3      713.84      708.00      9.46 o 
   7   1   3       21.42       25.26      1.99 o 
   8   1   3       94.73      105.50      4.92 o 
   9   1   3      722.24      727.69     12.84 o 
  10   1   3      675.28      684.49     15.63 o 
   0   2   3     1113.90     1027.20      7.15 o 
   1   2   3      291.52      215.73      2.95 o 
   2   2   3       26.19       45.37      2.34 o 
   3   2   3    13407.33    13779.45     97.84 o 
   4   2   3      741.31      717.99      4.44 o 
   5   2   3      680.79      664.01      5.11 o 
   6   2   3       15.39       18.15      1.67 o 
   7   2   3      412.64      447.05      4.60 o 
   8   2   3      232.99      258.51      5.28 o 
   9   2   3        0.49        2.12      3.22 o 
  10   2   3       28.22       22.97      4.67 o 
   1   3   3      151.10      144.09      2.26 o 
   2   3   3      921.23      820.30      5.36 o 
   3   3   3       79.28       69.88      1.35 o 
   4   3   3      564.71      536.98      4.00 o 
   5   3   3       48.09       37.97      1.46 o 
   6   3   3      209.26      200.64      2.52 o 
   7   3   3       24.35       21.04      2.07 o 
   8   3   3       91.53       99.14      3.45 o 
   9   3   3       16.52       14.01      3.25 o 
  10   3   3       70.43       67.58      3.96 o 
   0   4   3        2.68        1.29      0.96 o 
   1   4   3     1491.90     1525.99      6.98 o 
   2   4   3     3935.30     4171.51     20.95 o 
   3   4   3     5209.70     5299.27     28.85 o 
   4   4   3    11071.02    11252.14     80.99 o 
   5   4   3     1123.51     1129.69      6.54 o 
   6   4   3        0.25        1.33      1.42 o 
   7   4   3        1.10        1.31      1.40 o 
   8   4   3       85.45       96.43      3.68 o 
   9   4   3      720.21      696.74      9.91 o 
  10   4   3     1317.62     1314.94     16.85 o 
   1   5   3     1962.90     1990.33      9.23 o 
   2   5   3     2806.90     2834.12     13.26 o 
   3   5   3       12.76       10.73      1.15 o 
   4   5   3       94.92       85.61      2.20 o 
   5   5   3       99.56       89.52      2.80 o 
   6   5   3     1096.88     1127.58      7.04 o 
   7   5   3      415.99      430.23      5.44 o 
   8   5   3      324.42      332.42      5.49 o 
   9   5   3      187.08      207.07      6.39 o 
  10   5   3      426.34      424.40      9.08 o 
   0   6   3     2045.14     2044.12     12.68 o 
   1   6   3     7609.26     7681.26     42.85 o 
   2   6   3      599.54      579.57      3.03 o 
   3   6   3      129.62      135.86      2.82 o 
   4   6   3      146.14      165.49      3.74 o 
   5   6   3      799.69      778.15      6.46 o 
   6   6   3      117.09      120.95      2.11 o 
   7   6   3       88.39       92.92      2.48 o 
   8   6   3        4.80        5.36      1.63 o 
   9   6   3      104.01       96.62      3.22 o 
  10   6   3       52.56       49.14     12.34 o 
   1   7   3       96.87       88.35      2.07 o 
   2   7   3      588.66      640.91      3.07 o 
   3   7   3      229.70      256.79      2.51 o 
   4   7   3      769.53      885.75     11.17 o 
   5   7   3       64.43       80.63      2.07 o 
   6   7   3       50.75       69.56      4.16 o 
   7   7   3       21.93       23.16      2.29 o 
   8   7   3       50.87       52.70      2.21 o 
   9   7   3        0.72        4.42      2.94 o 
  10   7   3       26.02       37.62     12.24 o 
   0   8   3        5.52        3.76      1.25 o 
   1   8   3        3.94        4.00      0.83 o 
   2   8   3     2277.91     2515.45     12.00 o 
   3   8   3      178.55      169.21      6.77 o 
   4   8   3       65.29       66.42      3.02 o 
   5   8   3        2.01        6.22      1.32 o 
   6   8   3      394.23      388.88      6.52 o 
   7   8   3      583.59      569.78      7.82 o 
   8   8   3      184.28      183.02      4.41 o 
   9   8   3      199.15      208.16     12.24 o 
   1   9   3       68.94       57.59      1.48 o 
   2   9   3      108.95      100.11      1.48 o 
   3   9   3      913.65      912.38      6.53 o 
   4   9   3      103.58      108.07      3.17 o 
   5   9   3       82.75       87.69      4.08 o 
   6   9   3      119.49      123.60      5.78 o 
   7   9   3       95.35       90.39      4.33 o 
   8   9   3       49.57       63.69      7.52 o 
   9   9   3        0.04       79.85     47.78 o 
   0  10   3     4206.75     4056.15     26.69 o 
   1  10   3     2265.55     2340.23     13.42 o 
   2  10   3     2164.24     2152.08     14.35 o 
   3  10   3      273.57      249.47      4.19 o 
   4  10   3       37.95       32.69      2.89 o 
   5  10   3      761.43      758.39      9.27 o 
   6  10   3        0.00       -0.42      1.95 o 
   7  10   3       11.81        8.61      3.28 o 
   8  10   3      110.87      169.08     42.04 o 
   9  10   3      606.91      638.19     24.85 o 
   1  11   3       49.92       51.19      1.41 o 
   2  11   3      127.76      109.60      3.21 o 
   3  11   3        3.30        4.43      2.28 o 
   4  11   3       58.91       52.24      3.72 o 
   5  11   3       16.91       14.83      4.97 o 
   6  11   3       43.84       58.26      3.39 o 
   7  11   3      188.14      223.88     13.40 o 
   8  11   3      378.65      424.51     12.10 o 
   0  12   3     4175.48     4161.24     32.61 o 
   1  12   3      509.94      532.33      3.95 o 
   2  12   3      286.49      251.95      3.82 o 
   3  12   3     1539.37     1484.96     13.20 o 
   4  12   3     1429.16     1358.37     17.22 o 
   5  12   3       90.24       68.86      7.34 o 
   6  12   3       95.91      119.03      4.20 o 
   7  12   3      267.53      240.21     17.23 o 
   8  12   3        4.59        0.80      7.02 o 
   1  13   3     1949.37     1924.36     10.51 o 
   2  13   3      323.88      313.95      6.45 o 
   3  13   3      737.13      696.07      9.06 o 
   4  13   3       43.89       42.92      3.85 o 
   5  13   3       42.46       48.09      5.05 o 
   6  13   3        0.18       -4.61      5.03 o 
   7  13   3        2.86       -4.64      7.50 o 
   8  13   3       48.52       37.67     15.96 o 
   0  14   3     4947.04     4881.56     37.75 o 
   1  14   3       21.71       24.98      1.68 o 
   2  14   3      288.01      289.45      4.46 o 
   3  14   3       54.96       63.95      3.32 o 
   4  14   3       18.14       10.15      3.36 o 
   5  14   3      305.02      268.92     10.13 o 
   6  14   3       69.83       69.09     10.39 o 
   7  14   3      347.38      344.02     17.16 o 
   1  15   3      146.36      143.53      3.10 o 
   2  15   3      207.24      171.07      4.16 o 
   3  15   3       38.55       76.24     23.94 o 
   4  15   3      145.36      143.40     10.70 o 
   5  15   3      107.35      323.92     39.27 o 
   6  15   3       58.24       37.10     18.20 o 
   0  16   3      505.62      498.75      6.40 o 
   1  16   3     1068.06     1026.36      9.24 o 
   2  16   3      314.83      310.99      8.04 o 
   3  16   3      226.11      229.16     10.27 o 
   4  16   3      139.48      164.20      6.36 o 
   5  16   3       54.72       45.28      6.24 o 
   6  16   3        1.50        5.91      5.38 o 
   1  17   3       47.12       26.56      3.37 o 
   2  17   3       88.12       93.42      7.43 o 
   3  17   3      375.39      351.52     12.06 o 
   4  17   3        9.83        3.88      4.19 o 
   5  17   3        2.08      -11.75     14.14 o 
   0  18   3      315.87      309.32     11.10 o 
   1  18   3       18.69       18.50      3.17 o 
   2  18   3        7.95       11.41      4.64 o 
   3  18   3      259.49      272.70     12.55 o 
   4  18   3     1719.53     1747.71     29.63 o 
   1  19   3        3.95        8.42      3.51 o 
   2  19   3       32.93       44.03      6.62 o 
   0   0   4    38196.41    39479.46    924.88 o 
   1   0   4    10909.03    10899.53    110.50 o 
   2   0   4    16995.18    17869.42    219.57 o 
   3   0   4     2528.60     2479.62     17.47 o 
   4   0   4      980.80      940.70     11.39 o 
   5   0   4       69.45       68.68      5.36 o 
   6   0   4     1189.82     1209.43     10.32 o 
   7   0   4      223.67      246.88      4.87 o 
   8   0   4     2406.73     2432.37     27.31 o 
   9   0   4      311.02      306.20      8.26 o 
  10   0   4      193.31      186.67      8.87 o 
   1   1   4    18921.88    18796.37    164.03 o 
   2   1   4      245.70      210.20      2.33 o 
   3   1   4      638.81      580.79      3.47 o 
   4   1   4      263.03      281.66      3.70 o 
   5   1   4     3251.20     3325.59     19.33 o 
   6   1   4       55.55       57.44      1.87 o 
   7   1   4       48.50       51.40      2.52 o 
   8   1   4       75.84       72.56      2.87 o 
   9   1   4        9.23        8.04      2.83 o 
  10   1   4      118.11      136.11      5.99 o 
   0   2   4       12.84        5.42      1.43 o 
   1   2   4      426.71      458.18      3.72 o 
   2   2   4     1595.16     1625.26      8.93 o 
   3   2   4      379.65      497.07      3.54 o 
   4   2   4       71.46       94.43      2.30 o 
   5   2   4        0.65        4.21      1.72 o 
   6   2   4      184.41      166.03      2.48 o 
   7   2   4     1454.33     1386.16     14.07 o 
   8   2   4      191.42      205.90      5.03 o 
   9   2   4       24.85       21.75      3.49 o 
  10   2   4        3.47        3.76      2.94 o 
   1   3   4        5.50       15.92      3.83 o 
   2   3   4      535.57      466.84      3.15 o 
   3   3   4        0.10        1.04      0.96 o 
   4   3   4       89.86       98.62      3.00 o 
   5   3   4      840.44      880.66      6.46 o 
   6   3   4      140.95      139.21      3.47 o 
   7   3   4      578.51      592.04     10.22 o 
   8   3   4       26.57       24.26      2.80 o 
   9   3   4       24.78       26.93      3.01 o 
  10   3   4        0.50       -1.66      2.68 o 
   0   4   4     5326.48     5224.35     43.51 o 
   1   4   4     2911.38     2760.74     13.98 o 
   2   4   4     1556.34     1552.43      7.84 o 
   3   4   4       56.15       58.16      2.20 o 
   4   4   4      673.84      681.59      5.00 o 
   5   4   4       10.46       10.73      1.45 o 
   6   4   4      219.74      240.74      3.47 o 
   7   4   4       11.30       16.28      2.12 o 
   8   4   4      366.67      394.63      5.26 o 
   9   4   4       16.80       16.55      3.58 o 
  10   4   4      192.70      194.58      7.05 o 
   1   5   4      463.73      429.02      3.21 o 
   2   5   4        3.08        5.73      1.14 o 
   3   5   4     1501.27     1553.97      8.21 o 
   4   5   4      572.82      569.37      4.63 o 
   5   5   4      138.94      158.11      3.01 o 
   6   5   4       14.35       15.34      1.65 o 
   7   5   4      197.46      206.88      3.28 o 
   8   5   4       34.73       38.65      3.37 o 
   9   5   4      103.65      101.74      4.19 o 
  10   5   4       15.97        4.45      3.59 o 
   0   6   4     9515.94     9405.78     83.59 o 
   1   6   4      116.85      104.21      1.84 o 
   2   6   4      419.38      437.48      3.36 o 
   3   6   4     1735.54     1713.00      8.90 o 
   4   6   4       97.68      106.27      2.85 o 
   5   6   4     1105.34     1113.19     10.44 o 
   6   6   4     1010.30      955.56      8.40 o 
   7   6   4      343.91      328.70      4.86 o 
   8   6   4      533.75      553.00     15.24 o 
   9   6   4       59.68       60.78      3.51 o 
  10   6   4      213.91      206.56     12.76 o 
   1   7   4     1924.10     2051.02     11.12 o 
   2   7   4     7489.37     8079.24     49.62 o 
   3   7   4     1062.30     1103.93      5.22 o 
   4   7   4      327.03      390.89      3.38 o 
   5   7   4      205.75      200.97      6.14 o 
   6   7   4      144.95      135.71      3.53 o 
   7   7   4      617.29      599.23      8.26 o 
   8   7   4      235.86      243.43      6.58 o 
   9   7   4       89.69       81.05      6.61 o 
  10   7   4      577.43      607.16     24.68 o 
   0   8   4     2118.90     2445.94     17.61 o 
   1   8   4       20.34       11.73      1.06 o 
   2   8   4      518.58      497.16      3.15 o 
   3   8   4       19.99       14.42      1.06 o 
   4   8   4      451.83      435.33      4.91 o 
   5   8   4     1191.52     1138.76     16.40 o 
   6   8   4       63.74       64.26      3.48 o 
   7   8   4      291.39      276.81     10.91 o 
   8   8   4       17.56       16.14      3.11 o 
   9   8   4      527.60      511.50     15.30 o 
   1   9   4      353.42      354.12      3.39 o 
   2   9   4      177.74      176.65      2.20 o 
   3   9   4      711.75      756.52      4.21 o 
   4   9   4      158.37      156.81      3.85 o 
   5   9   4     2988.09     3000.90     21.88 o 
   6   9   4     1003.90      993.47      9.74 o 
   7   9   4      272.78      220.91      4.13 o 
   8   9   4       41.89       40.19      6.66 o 
   9   9   4      721.58      742.70     20.60 o 
   0  10   4     2807.64     2981.77     24.26 o 
   1  10   4      949.58      897.29      6.49 o 
   2  10   4      396.78      436.84      4.84 o 
   3  10   4      379.36      357.21      4.71 o 
   4  10   4      233.76      235.14      6.35 o 
   5  10   4      153.57      147.48      8.09 o 
   6  10   4       97.47      131.40     32.27 o 
   7  10   4       26.72       29.56      8.99 o 
   8  10   4      326.59      346.20     14.76 o 
   9  10   4        0.25        2.44      5.25 o 
   1  11   4      156.87      163.59      3.35 o 
   2  11   4     1845.43     1955.06     11.42 o 
   3  11   4     1095.67     1149.87      7.70 o 
   4  11   4     1170.90     1245.12     15.44 o 
   5  11   4      342.52      356.74      9.75 o 
   6  11   4       21.12       17.04      3.51 o 
   7  11   4       13.61        7.68      6.92 o 
   8  11   4       72.75       79.24      9.44 o 
   0  12   4        4.02        8.04      2.75 o 
   1  12   4      114.01      125.21      4.39 o 
   2  12   4     1355.15     1330.37      7.54 o 
   3  12   4     3053.39     2995.83     75.16 o 
   4  12   4     1134.42     1092.58     10.74 o 
   5  12   4      478.80      452.12     10.04 o 
   6  12   4        2.13       -2.77      2.77 o 
   7  12   4        5.72        7.58      8.11 o 
   8  12   4       40.79       27.91      6.56 o 
   1  13   4     1088.91     1043.55      9.35 o 
   2  13   4      271.86      248.79      3.20 o 
   3  13   4        8.21       -1.31      4.12 o 
   4  13   4      108.53      120.39      8.17 o 
   5  13   4      584.55      521.46      9.48 o 
   6  13   4       62.12       43.50      5.00 o 
   7  13   4        9.71        4.09      5.89 o 
   0  14   4      214.67      198.47      4.50 o 
   1  14   4      169.20      158.47      3.26 o 
   2  14   4        1.72        1.14      1.50 o 
   3  14   4      401.60      395.61      8.54 o 
   4  14   4        0.05        5.46      4.07 o 
   5  14   4        1.10       -0.32      3.79 o 
   6  14   4      318.20      303.71     10.28 o 
   7  14   4        0.23      -11.31     11.31 o 
   1  15   4       29.69       28.73      2.36 o 
   2  15   4       71.17       63.88      2.12 o 
   3  15   4      258.36      277.54      9.30 o 
   4  15   4      484.60      491.27      8.57 o 
   5  15   4      541.44      533.20     11.60 o 
   6  15   4      242.95      205.01     14.66 o 
   0  16   4        0.52        1.74      3.01 o 
   1  16   4       72.45       69.27      2.66 o 
   2  16   4        0.01       -2.60      3.13 o 
   3  16   4        1.66        3.72      3.32 o 
   4  16   4       71.07       76.59      6.65 o 
   5  16   4      109.84      114.00      8.92 o 
   1  17   4      198.61      209.08      6.83 o 
   2  17   4       85.15      107.22      4.79 o 
   3  17   4        9.05        5.47      3.61 o 
   4  17   4       48.74       56.21      6.23 o 
   5  17   4      677.83      805.17     25.33 o 
   0  18   4      732.85      838.52     14.67 o 
   1  18   4      107.25      119.88      4.58 o 
   2  18   4       61.31       71.05      5.56 o 
   3  18   4      147.90      152.14      8.53 o 
   1  19   4       21.83       14.20      4.23 o 
   1   1   5     8131.66     7811.00     53.03 o 
   2   1   5        1.29        1.89      1.23 o 
   3   1   5       54.25       68.11      2.12 o 
   4   1   5       70.09       80.87      2.68 o 
   5   1   5     3038.38     3044.39     18.19 o 
   6   1   5      189.69      202.27      2.87 o 
   7   1   5       76.68       73.02      2.61 o 
   8   1   5      140.49      150.24      3.49 o 
   9   1   5        4.07        3.95      2.84 o 
  10   1   5      371.99      372.54      8.19 o 
   0   2   5     2267.35     1991.03     16.19 o 
   1   2   5       34.52       40.97      1.78 o 
   2   2   5      220.31      193.12      2.27 o 
   3   2   5        0.58        2.72      1.21 o 
   4   2   5      761.75      745.88      4.69 o 
   5   2   5      239.65      237.76      4.11 o 
   6   2   5     1508.64     1525.96      9.49 o 
   7   2   5        0.21        1.05      1.76 o 
   8   2   5      158.78      162.43      5.57 o 
   9   2   5       53.04       45.36      3.24 o 
  10   2   5        1.71       -0.19      3.33 o 
   1   3   5      182.45      178.79      4.12 o 
   2   3   5      594.58      592.35      4.25 o 
   3   3   5       11.69       18.74      2.08 o 
   4   3   5       62.98       67.50      2.17 o 
   5   3   5     3210.08     3371.86     20.66 o 
   6   3   5       28.55       27.80      3.18 o 
   7   3   5      659.17      699.51      5.84 o 
   8   3   5       79.74       87.15      2.96 o 
   9   3   5        0.62       -0.49      2.18 o 
  10   3   5       11.48        5.18      3.05 o 
   0   4   5      112.61      124.72      6.59 o 
   1   4   5     5637.47     5311.38     32.82 o 
   2   4   5        1.22       -1.12      1.12 o 
   3   4   5       32.31       19.76      1.48 o 
   4   4   5       19.06       20.25      1.45 o 
   5   4   5       99.63      109.43      2.84 o 
   6   4   5       63.08       60.15      2.56 o 
   7   4   5      813.92      760.46      8.96 o 
   8   4   5       34.09       35.31      2.69 o 
   9   4   5     1002.21      980.54     12.83 o 
  10   4   5      228.71      240.12      8.47 o 
   1   5   5      779.25      764.25      6.34 o 
   2   5   5        1.50        2.94      0.95 o 
   3   5   5       25.73       29.26      2.65 o 
   4   5   5      156.63      192.75      2.84 o 
   5   5   5      162.29      162.16      3.01 o 
   6   5   5       30.66       27.81      2.49 o 
   7   5   5      279.67      277.38      4.50 o 
   8   5   5       43.08       48.39      3.16 o 
   9   5   5       39.18       30.79      3.04 o 
  10   5   5        0.04       -0.64      3.14 o 
   0   6   5    12776.56    13256.64    133.92 o 
   1   6   5      274.32      250.79      2.15 o 
   2   6   5     2013.28     2252.99     11.66 o 
   3   6   5      293.93      320.44      3.41 o 
   4   6   5      440.86      502.97      6.46 o 
   5   6   5      158.11      156.84      2.84 o 
   6   6   5      240.74      209.57      4.92 o 
   7   6   5        0.49        3.19      1.73 o 
   8   6   5     1094.31     1085.77     12.54 o 
   9   6   5       17.24       17.60      2.68 o 
  10   6   5        0.80       -1.99      3.90 o 
   1   7   5      790.31      814.83      4.95 o 
   2   7   5      267.70      314.12      2.55 o 
   3   7   5      273.80      275.58      3.60 o 
   4   7   5       32.34       47.17      1.36 o 
   5   7   5      455.22      447.57      4.28 o 
   6   7   5      246.24      236.22      8.50 o 
   7   7   5     1765.43     1694.78     13.59 o 
   8   7   5       20.44       22.72      2.52 o 
   9   7   5      141.50      144.88      4.85 o 
   0   8   5     1133.63     1295.58      8.67 o 
   1   8   5     3065.68     3096.97     16.28 o 
   2   8   5      134.55      140.74      2.08 o 
   3   8   5      538.25      513.18      3.75 o 
   4   8   5      162.42      155.95      2.16 o 
   5   8   5     2802.90     2827.32     23.96 o 
   6   8   5      400.20      397.71      5.26 o 
   7   8   5       58.10       53.22      3.32 o 
   8   8   5       20.91       20.24      3.99 o 
   9   8   5      162.16      156.64     13.51 o 
   1   9   5       50.35       58.50      1.73 o 
   2   9   5       98.19       63.39      2.09 o 
   3   9   5      133.39      139.22      3.08 o 
   4   9   5       81.93       62.15      1.56 o 
   5   9   5        3.13        4.33      1.22 o 
   6   9   5      104.04       99.83      5.21 o 
   7   9   5       57.77       53.87      4.21 o 
   8   9   5      132.13      171.87     19.17 o 
   9   9   5       30.90       22.80      8.21 o 
   0  10   5     1503.11     1643.27     18.63 o 
   1  10   5      241.94      229.83      3.44 o 
   2  10   5       20.70       37.40      1.60 o 
   3  10   5       47.23       47.33      2.07 o 
   4  10   5        1.18        1.89      0.89 o 
   5  10   5       71.05       81.51      5.59 o 
   6  10   5      298.73      275.21     10.22 o 
   7  10   5       69.69       70.47      7.35 o 
   8  10   5      154.57      233.77     48.95 o 
   9  10   5        4.13        5.69      7.30 o 
   1  11   5        6.43       13.51      1.37 o 
   2  11   5        7.72       10.63      1.38 o 
   3  11   5      377.63      363.83      8.65 o 
   4  11   5        9.39       95.76     57.24 o 
   5  11   5        5.11       15.84      5.93 o 
   6  11   5        0.00       -4.31      4.31 o 
   7  11   5      350.01      348.18     17.11 o 
   8  11   5       48.01       51.52      9.09 o 
   0  12   5      884.48      767.32      8.09 o 
   1  12   5      120.95      126.82      4.05 o 
   2  12   5        7.44        9.31      1.20 o 
   3  12   5     2818.14     2566.37     32.17 o 
   4  12   5      184.89      191.06      7.26 o 
   5  12   5        3.77       -0.32      3.85 o 
   6  12   5        5.87        3.85      5.42 o 
   7  12   5       38.84       59.73      8.03 o 
   8  12   5       19.44       25.91     11.12 o 
   1  13   5       68.44       59.02      1.92 o 
   2  13   5     2377.80     2215.30     13.23 o 
   3  13   5        9.74        7.80      1.76 o 
   4  13   5      194.92      232.89      5.94 o 
   5  13   5      141.04      150.66      5.40 o 
   6  13   5      254.74      282.71      6.62 o 
   7  13   5       11.93       19.50      7.26 o 
   0  14   5     1755.72     1684.99     16.50 o 
   1  14   5       38.73       44.60      2.97 o 
   2  14   5       49.64       43.21      2.53 o 
   3  14   5     2374.75     2483.39     34.84 o 
   4  14   5       62.03       61.30      6.18 o 
   5  14   5      205.72      202.61      9.06 o 
   6  14   5       73.17       76.11      6.81 o 
   7  14   5       13.53       21.63      6.46 o 
   1  15   5      730.80      741.91      6.64 o 
   2  15   5        0.06        0.81      1.58 o 
   3  15   5       30.26       38.29      5.62 o 
   4  15   5        7.99        8.58      3.73 o 
   5  15   5      164.52      240.80     66.69 o 
   6  15   5        0.29       -6.06      6.06 o 
   0  16   5      724.94      744.27     10.18 o 
   1  16   5       20.27       19.70      2.21 o 
   2  16   5      352.12      345.87     11.13 o 
   3  16   5        9.09        3.02      3.45 o 
   4  16   5        2.58        2.86      3.55 o 
   5  16   5       14.32       16.82      4.85 o 
   1  17   5       28.22       32.26      4.34 o 
   2  17   5      713.02      729.76     10.00 o 
   3  17   5       21.85       26.04      4.17 o 
   4  17   5      106.46       80.23      9.53 o 
   0  18   5       68.42       68.71      8.49 o 
   1  18   5       49.13       56.03      4.16 o 
   2  18   5       11.55        6.41      4.11 o 
   3  18   5     1427.43     1491.98     28.67 o 
   1  19   5      261.16      262.75     18.05 o 
   0   0   6     2725.76     2569.77     28.08 o 
   1   0   6      624.54      600.54      6.21 o 
   2   0   6     1252.76     1219.74     10.35 o 
   3   0   6     2407.57     2386.99     19.73 o 
   4   0   6     1786.24     1747.16     13.70 o 
   5   0   6      229.63      260.09      5.17 o 
   6   0   6       30.44       44.24      3.11 o 
   7   0   6      849.05      871.07      8.72 o 
   8   0   6      470.78      453.32      6.05 o 
   9   0   6      978.55      968.49     15.67 o 
  10   0   6      150.16      134.78      6.60 o 
   1   1   6      952.31      957.54      6.05 o 
   2   1   6     1915.54     1835.48     10.53 o 
   3   1   6       35.45       26.34      1.73 o 
   4   1   6     2323.38     2473.32     13.56 o 
   5   1   6      536.01      511.70      4.42 o 
   6   1   6       49.62       47.49      2.31 o 
   7   1   6        2.27        1.13      1.50 o 
   8   1   6        0.61        0.25      1.57 o 
   9   1   6        6.54        8.31      2.85 o 
  10   1   6       20.77       19.35      3.54 o 
   0   2   6      325.19      325.92      6.95 o 
   1   2   6      624.25      608.81      4.70 o 
   2   2   6      800.28      834.21      5.41 o 
   3   2   6      200.85      171.43      2.44 o 
   4   2   6      363.76      323.23      3.13 o 
   5   2   6      443.34      477.44      4.27 o 
   6   2   6      277.90      245.46      4.39 o 
   7   2   6      223.99      227.37      3.82 o 
   8   2   6      310.92      331.03      5.10 o 
   9   2   6       77.73       74.21      5.87 o 
  10   2   6      249.14      272.91      6.79 o 
   1   3   6      963.24     1047.58      6.05 o 
   2   3   6      103.61      133.55      2.51 o 
   3   3   6       30.84       51.73      2.86 o 
   4   3   6       78.65       84.74      2.24 o 
   5   3   6      424.77      458.32      5.13 o 
   6   3   6      292.11      318.48      4.39 o 
   7   3   6      279.31      292.29      4.79 o 
   8   3   6       86.34       70.40      3.67 o 
   9   3   6        6.25        2.21      2.41 o 
  10   3   6       33.82       30.44      4.54 o 
   0   4   6     1015.58     1242.72     10.15 o 
   1   4   6     3328.73     3704.06     20.99 o 
   2   4   6      370.88      445.94      6.17 o 
   3   4   6      451.05      460.64      4.05 o 
   4   4   6     1429.26     1342.80      7.82 o 
   5   4   6      374.87      347.54      3.12 o 
   6   4   6       90.51       94.96      3.26 o 
   7   4   6        5.02        5.61      1.99 o 
   8   4   6       83.23       92.96      4.38 o 
   9   4   6       83.70       93.93      4.71 o 
  10   4   6       15.28       14.43      3.18 o 
   1   5   6      260.07      253.35      3.80 o 
   2   5   6     1065.11     1085.38      5.86 o 
   3   5   6        2.47        5.70      1.16 o 
   4   5   6       84.05       91.88      4.46 o 
   5   5   6      163.07      149.21      2.87 o 
   6   5   6      126.00      117.68      3.64 o 
   7   5   6        1.65        1.08      1.90 o 
   8   5   6       24.22       23.29      2.62 o 
   9   5   6      126.54      153.71     18.65 o 
  10   5   6      220.16      225.26      6.41 o 
   0   6   6     4571.08     4463.21     33.16 o 
   1   6   6     4027.99     4141.74     22.15 o 
   2   6   6      168.16      246.03      2.66 o 
   3   6   6      834.59      878.08      4.96 o 
   4   6   6        0.13        4.28      1.56 o 
   5   6   6        0.38        1.40      1.49 o 
   6   6   6      865.19      861.88      7.26 o 
   7   6   6      306.04      308.05      6.65 o 
   8   6   6        0.81        1.93      1.88 o 
   9   6   6       21.40       15.04      3.18 o 
   1   7   6        6.47       20.03      1.24 o 
   2   7   6     1512.83     1625.51     12.47 o 
   3   7   6      719.03      810.48      4.90 o 
   4   7   6        0.43        6.16      1.60 o 
   5   7   6      819.49      811.70      6.74 o 
   6   7   6      610.06      601.61     10.90 o 
   7   7   6     1099.35     1078.60     16.50 o 
   8   7   6       78.29       80.70      4.72 o 
   9   7   6      283.85      291.77      7.50 o 
   0   8   6      117.01      103.04      3.92 o 
   1   8   6     3277.57     3472.00     17.77 o 
   2   8   6      456.97      420.07      5.38 o 
   3   8   6      135.86      129.20      2.63 o 
   4   8   6       73.79       70.32      3.40 o 
   5   8   6      945.75      899.52     10.25 o 
   6   8   6       76.72       74.66      2.12 o 
   7   8   6      640.36      635.41      7.43 o 
   8   8   6      235.50      221.98      6.49 o 
   9   8   6        0.01        3.19      4.65 o 
   1   9   6      119.26      113.43      2.49 o 
   2   9   6      432.55      452.54      3.52 o 
   3   9   6      480.44      461.37      5.18 o 
   4   9   6       29.20       29.05      1.59 o 
   5   9   6      116.84      125.04      3.83 o 
   6   9   6      322.40      320.87      6.61 o 
   7   9   6        9.67       14.89      3.51 o 
   8   9   6      616.83      643.02     18.67 o 
   9   9   6      113.49      118.39      9.19 o 
   0  10   6      201.56      220.03      3.91 o 
   1  10   6      290.26      288.42      3.08 o 
   2  10   6      551.62      518.09      4.44 o 
   3  10   6      188.74      205.17      2.43 o 
   4  10   6       35.46       34.82      1.60 o 
   5  10   6      133.68      132.96      2.65 o 
   6  10   6       29.30       20.00      3.45 o 
   7  10   6       16.37       13.39      4.48 o 
   8  10   6       71.69       73.21      6.90 o 
   1  11   6        6.53        6.00      1.38 o 
   2  11   6        0.59        2.76      1.50 o 
   3  11   6      646.28      587.25      8.05 o 
   4  11   6      271.39      231.45      4.43 o 
   5  11   6      550.49      517.62     15.65 o 
   6  11   6      175.03      462.15    139.09 o 
   7  11   6      329.05      340.95      9.42 o 
   8  11   6      147.87      172.33      9.60 o 
   0  12   6      419.65      402.72     10.16 o 
   1  12   6      239.85      203.13      3.31 o 
   2  12   6      977.16      919.50      7.35 o 
   3  12   6      459.19      403.91     10.51 o 
   4  12   6        7.98        0.19      1.80 o 
   5  12   6        6.14        4.84      3.83 o 
   6  12   6        1.38       -0.66      4.46 o 
   7  12   6       16.62       19.71      6.05 o 
   8  12   6      156.46      222.92     40.51 o 
   1  13   6       70.13       70.32      4.72 o 
   2  13   6      404.49      362.06      4.51 o 
   3  13   6       42.26       56.26      2.36 o 
   4  13   6      108.60      122.68      7.13 o 
   5  13   6       14.15        9.22      3.24 o 
   6  13   6        0.52       -3.67      3.76 o 
   7  13   6       72.60       68.72      7.83 o 
   0  14   6     1532.85     1526.74     16.55 o 
   1  14   6     1798.08     1688.98     12.65 o 
   2  14   6      505.40      522.75      4.78 o 
   3  14   6      694.09      669.13      6.41 o 
   4  14   6        0.00       -0.14      4.44 o 
   5  14   6        0.63       -2.29      3.22 o 
   6  14   6        1.04       -5.00      5.00 o 
   7  14   6      242.87      253.60     16.27 o 
   1  15   6      271.07      274.81      5.64 o 
   2  15   6      387.78      351.12      4.03 o 
   3  15   6      825.02      786.52     11.83 o 
   4  15   6       35.58       21.28      4.67 o 
   5  15   6      198.15      190.68      6.99 o 
   6  15   6      133.39      170.81     22.63 o 
   0  16   6      323.92      342.24      7.20 o 
   1  16   6      154.96      146.63      2.89 o 
   2  16   6      356.62      334.87      8.79 o 
   3  16   6      108.32      101.04      7.53 o 
   4  16   6      440.13      448.86     10.92 o 
   5  16   6       22.26       17.96      5.92 o 
   1  17   6      154.76      148.13      4.93 o 
   2  17   6        2.38        4.29      3.21 o 
   3  17   6      272.72      269.09     10.75 o 
   4  17   6       54.82       46.98      6.11 o 
   0  18   6      149.75      152.74      6.99 o 
   1  18   6      235.55      217.68      8.98 o 
   2  18   6        4.49        1.61      3.83 o 
   3  18   6        2.99        0.74      6.49 o 
   1   1   7      805.40      836.54      5.89 o 
   2   1   7      661.64      632.64      4.96 o 
   3   1   7      194.65      220.77      2.98 o 
   4   1   7      555.15      557.89      4.56 o 
   5   1   7      310.58      328.83      3.69 o 
   6   1   7       62.93       59.62      2.43 o 
   7   1   7        0.76        1.94      1.73 o 
   8   1   7      159.24      166.41      3.98 o 
   9   1   7        0.98        3.28      2.38 o 
  10   1   7        0.03        1.07      3.25 o 
   0   2   7       56.31       59.90      2.46 o 
   1   2   7     4248.82     4435.51     27.62 o 
   2   2   7      112.99      111.25      2.45 o 
   3   2   7     9505.58     9779.91     74.63 o 
   4   2   7      455.75      451.57      3.58 o 
   5   2   7     2556.62     2568.75     15.91 o 
   6   2   7        8.43       10.00      2.08 o 
   7   2   7      295.50      264.56      4.93 o 
   8   2   7       83.24       81.11      3.22 o 
   9   2   7        3.71        3.45      2.33 o 
  10   2   7       49.41       45.48      4.40 o 
   1   3   7      125.03      145.58      3.06 o 
   2   3   7      378.12      418.92      5.99 o 
   3   3   7        0.07        0.85      1.24 o 
   4   3   7      132.51      125.19      3.98 o 
   5   3   7      250.19      222.76      2.82 o 
   6   3   7       25.46       24.48      2.40 o 
   7   3   7        5.48        1.47      1.98 o 
   8   3   7      696.53      671.66      8.04 o 
   9   3   7       71.95       66.60      3.44 o 
  10   3   7       75.41       72.58      4.09 o 
   0   4   7     5060.51     5131.67     44.75 o 
   1   4   7      233.99      245.51      2.85 o 
   2   4   7      217.58      240.53      3.23 o 
   3   4   7      327.19      315.03      3.60 o 
   4   4   7      404.80      344.91      3.65 o 
   5   4   7      332.59      335.08      3.83 o 
   6   4   7      945.47      927.72      6.88 o 
   7   4   7       87.20       95.32      6.86 o 
   8   4   7     1145.16     1138.07      9.07 o 
   9   4   7       66.43       73.79      4.86 o 
  10   4   7      183.92      170.44      5.17 o 
   1   5   7     1163.57     1201.46      8.46 o 
   2   5   7      195.90      205.45      2.66 o 
   3   5   7      306.45      307.96      3.18 o 
   4   5   7      140.74      144.35      3.72 o 
   5   5   7       10.80        9.13      0.94 o 
   6   5   7       59.32       58.16      2.94 o 
   7   5   7      525.47      525.61      7.19 o 
   8   5   7        1.65        4.59      1.96 o 
   9   5   7      492.78      501.58      6.85 o 
   0   6   7      766.58      794.82      9.05 o 
   1   6   7       21.72       40.61      1.77 o 
   2   6   7      250.84      256.09      2.67 o 
   3   6   7      335.34      299.86      3.91 o 
   4   6   7      294.72      299.63      4.09 o 
   5   6   7      653.71      629.01      5.31 o 
   6   6   7       46.19       46.07      2.67 o 
   7   6   7     1366.31     1329.72     11.26 o 
   8   6   7       16.22       15.71      2.76 o 
   9   6   7      420.19      399.25      7.70 o 
   1   7   7        1.54        2.17      1.20 o 
   2   7   7     2005.29     1964.61     10.50 o 
   3   7   7      195.67      199.91      2.23 o 
   4   7   7      617.48      542.56      5.05 o 
   5   7   7        1.68        1.36      1.63 o 
   6   7   7     1836.73     1835.47     13.23 o 
   7   7   7       29.62       28.32      2.38 o 
   8   7   7      100.76      102.98      5.45 o 
   9   7   7       36.24       29.88      3.69 o 
   0   8   7     2994.65     3187.10     25.94 o 
   1   8   7      768.92      756.14      4.76 o 
   2   8   7      740.76      661.49      7.49 o 
   3   8   7      125.10      113.80      2.77 o 
   4   8   7     2265.91     2206.68     15.32 o 
   5   8   7      462.11      450.85      4.89 o 
   6   8   7       55.11       54.74      3.56 o 
   7   8   7     1213.39     1193.24     10.71 o 
   8   8   7      751.30      750.90     11.17 o 
   9   8   7       80.81       78.27      7.87 o 
   1   9   7      241.31      247.52      2.84 o 
   2   9   7        1.27        2.05      1.27 o 
   3   9   7      119.54      115.18      3.07 o 
   4   9   7       15.48       15.02      1.66 o 
   5   9   7        5.03       16.42      3.16 o 
   6   9   7        1.49        5.02      2.19 o 
   7   9   7      941.08      913.79     11.31 o 
   8   9   7       44.08       88.31     20.61 o 
   9   9   7      283.42      277.01     14.08 o 
   0  10   7       86.45       93.47      3.03 o 
   1  10   7       51.88       71.50      2.06 o 
   2  10   7      313.57      310.58      4.16 o 
   3  10   7       15.78       10.51      1.44 o 
   4  10   7      426.20      424.71      4.43 o 
   5  10   7      528.33      494.32      5.64 o 
   6  10   7       40.61       44.41      2.35 o 
   7  10   7       73.33       65.90      5.28 o 
   8  10   7       23.45       21.54      5.77 o 
   1  11   7       13.98       14.13      1.52 o 
   2  11   7     1992.61     2002.93     12.21 o 
   3  11   7        2.64        3.97      1.29 o 
   4  11   7      415.34      398.66      4.03 o 
   5  11   7        0.20       -0.70      1.39 o 
   6  11   7     2591.42     2634.13     27.15 o 
   7  11   7       22.26       20.89      4.67 o 
   8  11   7       70.78       80.34      8.51 o 
   0  12   7      196.03      189.39      4.42 o 
   1  12   7      557.92      538.76      4.61 o 
   2  12   7       25.90       17.43      1.69 o 
   3  12   7       33.56       28.19      2.15 o 
   4  12   7      896.42      920.27     14.68 o 
   5  12   7      121.80      109.03      8.87 o 
   6  12   7      334.37      345.34      8.75 o 
   7  12   7      101.62       95.75      7.43 o 
   1  13   7     3038.73     2767.57     17.17 o 
   2  13   7        0.34        1.65      1.50 o 
   3  13   7      591.41      484.89      6.66 o 
   4  13   7        0.03       -0.06      1.43 o 
   5  13   7      479.85      471.19      8.26 o 
   6  13   7       80.96       71.35      5.47 o 
   7  13   7      142.45      127.70     15.50 o 
   0  14   7       86.07       73.13      5.51 o 
   1  14   7      861.90      797.83      7.50 o 
   2  14   7      238.57      254.96      4.55 o 
   3  14   7      116.42       89.55      5.90 o 
   4  14   7      121.87      118.17      5.51 o 
   5  14   7       24.75       14.36      4.37 o 
   6  14   7       66.68       75.43      7.66 o 
   1  15   7        4.37        2.54      1.87 o 
   2  15   7        1.15        2.52      1.44 o 
   3  15   7       13.99       10.00      3.08 o 
   4  15   7       15.14       14.49      5.67 o 
   5  15   7       21.34       13.83      6.76 o 
   6  15   7      433.23      580.11     13.75 o 
   0  16   7       52.42       56.51      6.37 o 
   1  16   7     1721.10     1652.67     14.11 o 
   2  16   7        0.79        3.73      3.10 o 
   3  16   7      463.71      452.74     11.15 o 
   4  16   7      108.28      120.80      6.55 o 
   5  16   7        0.63        7.34      5.14 o 
   1  17   7       67.62       45.59      5.84 o 
   2  17   7        4.76        9.86      3.65 o 
   3  17   7      803.41      743.29     15.70 o 
   4  17   7       11.98        7.22      4.12 o 
   0  18   7        5.77       12.92      4.50 o 
   1  18   7       24.48       14.14      3.33 o 
   2  18   7      432.42      504.89     11.36 o 
   0   0   8    12562.21    13092.55    214.55 o 
   1   0   8     5368.02     5922.23     56.99 o 
   2   0   8      374.71      344.82      6.58 o 
   3   0   8     5466.95     5698.10     54.44 o 
   4   0   8     1190.04     1212.17     12.37 o 
   5   0   8      267.29      256.46      4.52 o 
   6   0   8       65.79       59.26      3.76 o 
   7   0   8        6.38        4.67      2.82 o 
   8   0   8      567.83      588.24      8.97 o 
   9   0   8       26.32       17.86      3.58 o 
  10   0   8       40.93       37.41      7.59 o 
   1   1   8     1227.17     1228.36      8.23 o 
   2   1   8      428.58      535.06      4.79 o 
   3   1   8      701.98      733.55      6.41 o 
   4   1   8      476.87      435.71      4.39 o 
   5   1   8      364.46      354.77      3.79 o 
   6   1   8      179.23      169.06      4.48 o 
   7   1   8      421.96      422.24      5.02 o 
   8   1   8      506.34      478.76      5.54 o 
   9   1   8       48.09       40.29      2.79 o 
  10   1   8       40.24       40.77      4.68 o 
   0   2   8      148.76      128.08      3.54 o 
   1   2   8       96.74       92.34      3.36 o 
   2   2   8     2495.95     2693.63     16.87 o 
   3   2   8      965.17     1013.06      7.54 o 
   4   2   8     3898.10     3935.34     24.49 o 
   5   2   8      677.68      664.78      6.02 o 
   6   2   8       41.04       41.74      2.47 o 
   7   2   8       20.00       21.58      2.09 o 
   8   2   8       58.62       48.94      2.73 o 
   9   2   8       55.38       48.57      3.23 o 
  10   2   8      424.39      439.11      7.35 o 
   1   3   8      872.80      899.33      6.78 o 
   2   3   8      206.81      177.67      5.46 o 
   3   3   8     3760.54     3875.05     25.31 o 
   4   3   8      349.07      386.37      4.17 o 
   5   3   8       19.73       35.57      3.41 o 
   6   3   8      172.69      183.21      3.51 o 
   7   3   8      158.36      149.94      3.49 o 
   8   3   8        0.09       -1.64      1.97 o 
   9   3   8      562.69      596.04      8.33 o 
  10   3   8        0.37       11.51      3.59 o 
   0   4   8       18.09       21.59      2.67 o 
   1   4   8      152.19      149.33      4.15 o 
   2   4   8      265.52      241.84      3.59 o 
   3   4   8      205.89      201.40      3.07 o 
   4   4   8      422.78      447.75      4.53 o 
   5   4   8     1198.33     1238.94      7.56 o 
   6   4   8      611.07      614.06      4.95 o 
   7   4   8      195.91      216.97      6.37 o 
   8   4   8      218.65      212.65      5.11 o 
   9   4   8        8.59        5.99      2.80 o 
   1   5   8      513.31      479.23      5.02 o 
   2   5   8      755.62      744.09      5.38 o 
   3   5   8       11.17       11.53      1.61 o 
   4   5   8       49.04       65.82      3.63 o 
   5   5   8      662.31      641.49      4.76 o 
   6   5   8      128.10      121.27      3.72 o 
   7   5   8       50.14       46.66      3.12 o 
   8   5   8      164.14      174.21      4.13 o 
   9   5   8        4.98        3.82      2.39 o 
   0   6   8       37.78       65.84      5.03 o 
   1   6   8      445.92      468.83      4.07 o 
   2   6   8     1576.35     1525.78      9.79 o 
   3   6   8     1222.80     1188.60      7.64 o 
   4   6   8     3324.07     3203.32     20.24 o 
   5   6   8      110.71      119.25      2.68 o 
   6   6   8      166.58      174.95      3.84 o 
   7   6   8       21.33       24.18      2.69 o 
   8   6   8      112.90      132.38      4.46 o 
   9   6   8      141.65      128.08      5.09 o 
   1   7   8      688.51      702.87      5.34 o 
   2   7   8      378.85      418.40      3.99 o 
   3   7   8        2.30        3.66      1.61 o 
   4   7   8      677.20      641.29      6.86 o 
   5   7   8      637.26      644.08      5.56 o 
   6   7   8       34.10       33.32      2.97 o 
   7   7   8      808.29      799.92     13.29 o 
   8   7   8       14.75       10.49      2.35 o 
   9   7   8      119.77       99.44      5.44 o 
   0   8   8      412.05      432.25      5.17 o 
   1   8   8      366.26      311.66      3.45 o 
   2   8   8      669.93      675.81      4.49 o 
   3   8   8      487.53      478.65      3.89 o 
   4   8   8     2018.56     2010.71     12.05 o 
   5   8   8      180.18      169.30      3.42 o 
   6   8   8      191.22      189.66      8.79 o 
   7   8   8      172.21      166.62      8.60 o 
   8   8   8      582.66      545.37     10.42 o 
   9   8   8       88.93       92.46      7.47 o 
   1   9   8       25.82       22.09      1.80 o 
   2   9   8       17.37       13.77      1.65 o 
   3   9   8       10.98       11.58      1.53 o 
   4   9   8       71.03       71.82      2.82 o 
   5   9   8       10.96       11.11      1.65 o 
   6   9   8      233.92      221.58      5.99 o 
   7   9   8       75.83       60.67      4.76 o 
   8   9   8      140.45      175.87     12.69 o 
   0  10   8        3.97        5.55      2.17 o 
   1  10   8       16.92       25.80      1.80 o 
   2  10   8       28.63       29.52      2.04 o 
   3  10   8      297.87      277.31      3.24 o 
   4  10   8      157.53      155.21      3.83 o 
   5  10   8        0.21        2.47      1.68 o 
   6  10   8       99.12      125.98      6.09 o 
   7  10   8       19.71       26.90      5.63 o 
   8  10   8        9.15       10.41      4.93 o 
   1  11   8      503.63      450.80      4.36 o 
   2  11   8      286.90      273.98      5.14 o 
   3  11   8       56.66       55.55      2.21 o 
   4  11   8       33.89       27.09      2.13 o 
   5  11   8      567.65      507.20      4.52 o 
   6  11   8       13.42       18.12      3.00 o 
   7  11   8       90.61       98.38      6.25 o 
   8  11   8       26.30       30.17      6.49 o 
   0  12   8       90.69       95.96      5.72 o 
   1  12   8      284.34      280.48      3.73 o 
   2  12   8      965.60      874.17      6.66 o 
   3  12   8      249.34      227.31      3.35 o 
   4  12   8     2771.96     2731.64     28.65 o 
   5  12   8      418.64      426.35      5.65 o 
   6  12   8      371.10      388.11     12.15 o 
   7  12   8       82.66       86.61      7.17 o 
   1  13   8        0.87        0.75      1.76 o 
   2  13   8       10.52        9.81      1.85 o 
   3  13   8        3.80        6.16      1.97 o 
   4  13   8        0.12        1.46      2.03 o 
   5  13   8        1.17        2.86      5.01 o 
   6  13   8      147.72      118.58      6.84 o 
   7  13   8       34.24       29.11      6.04 o 
   0  14   8      290.98      255.88      9.71 o 
   1  14   8        4.80        0.67      1.71 o 
   2  14   8      173.12      188.73      3.57 o 
   3  14   8       63.69       59.13      2.53 o 
   4  14   8        0.22        4.61      3.60 o 
   5  14   8       37.43       36.13      5.24 o 
   6  14   8       48.01       34.74      6.10 o 
   1  15   8       60.04       63.52      3.77 o 
   2  15   8       39.19       34.37      2.07 o 
   3  15   8        1.23        4.79      3.49 o 
   4  15   8        3.11       -2.70      3.89 o 
   5  15   8      652.15      664.04     23.47 o 
   0  16   8      246.13      227.97      6.07 o 
   1  16   8        7.24       10.05      2.17 o 
   2  16   8        3.84       -1.22      3.18 o 
   3  16   8      204.11      199.98      7.48 o 
   4  16   8       51.83       62.31      7.51 o 
   1  17   8        8.06        6.86      3.25 o 
   2  17   8        3.19        8.69      4.31 o 
   3  17   8       17.32       14.79      4.79 o 
   0  18   8       56.21       59.67      9.68 o 
   1  18   8       51.07       41.42      6.34 o 
   1   1   9      295.89      373.48      4.31 o 
   2   1   9     1370.46     1514.75     10.06 o 
   3   1   9       58.04       73.18      2.67 o 
   4   1   9     1319.51     1354.79      9.68 o 
   5   1   9       77.43       97.22      2.81 o 
   6   1   9     1459.85     1446.82     10.92 o 
   7   1   9      662.77      629.94      6.62 o 
   8   1   9        0.16        0.82      2.15 o 
   9   1   9      194.62      191.18      4.75 o 
   0   2   9      132.99      239.06      7.01 o 
   1   2   9       28.73       41.76      2.54 o 
   2   2   9     1508.17     1620.97     11.06 o 
   3   2   9      243.56      268.72      5.67 o 
   4   2   9      163.34      168.25      4.94 o 
   5   2   9      205.15      219.56      4.08 o 
   6   2   9     2084.76     2062.07     15.68 o 
   7   2   9      711.08      704.44      6.89 o 
   8   2   9       57.86       57.41      2.73 o 
   9   2   9      140.49      150.31      6.12 o 
   1   3   9      481.67      520.29      4.93 o 
   2   3   9     2388.54     2471.24     16.61 o 
   3   3   9       38.26       36.79      2.51 o 
   4   3   9      483.20      543.95      5.10 o 
   5   3   9      383.94      382.06      4.74 o 
   6   3   9       13.00       14.57      2.15 o 
   7   3   9      114.80      115.74      3.09 o 
   8   3   9      455.36      458.37      7.07 o 
   9   3   9      192.03      183.24      4.68 o 
   0   4   9      388.15      449.46      6.64 o 
   1   4   9      121.59      136.31      3.85 o 
   2   4   9      122.13      138.23      2.85 o 
   3   4   9      252.11      288.83      3.98 o 
   4   4   9        0.09        0.30      1.71 o 
   5   4   9      236.87      239.26      3.51 o 
   6   4   9        5.96        6.51      1.90 o 
   7   4   9        0.44        1.09      1.70 o 
   8   4   9       32.05       26.74      3.16 o 
   9   4   9       43.25       38.65      3.28 o 
   1   5   9       38.09       43.98      2.68 o 
   2   5   9        3.50       -1.32      1.64 o 
   3   5   9       72.13       77.04      2.97 o 
   4   5   9     3123.22     3154.38     21.51 o 
   5   5   9      272.38      271.33      7.09 o 
   6   5   9     1242.57     1195.18      8.70 o 
   7   5   9      236.00      244.92      6.95 o 
   8   5   9        6.00        5.92      2.70 o 
   9   5   9        0.04       -1.24      2.46 o 
   0   6   9     5923.34     6408.55     64.77 o 
   1   6   9      354.85      367.80      4.30 o 
   2   6   9       64.80       45.31      2.32 o 
   3   6   9     1090.38     1041.42      7.19 o 
   4   6   9      281.85      300.77      6.14 o 
   5   6   9      333.34      312.56      5.36 o 
   6   6   9       10.62        9.78      2.69 o 
   7   6   9      227.50      225.90      5.57 o 
   8   6   9       59.74       52.90      3.49 o 
   9   6   9       25.18       20.73      3.37 o 
   1   7   9      243.97      236.50      3.99 o 
   2   7   9      254.56      267.29      3.36 o 
   3   7   9      148.20      154.13      3.28 o 
   4   7   9        0.50        1.43      1.24 o 
   5   7   9      134.33      137.21      2.94 o 
   6   7   9       81.55       89.98      5.95 o 
   7   7   9      112.80       97.10      6.74 o 
   8   7   9       12.39        8.94      2.69 o 
   9   7   9        1.96        1.29      3.14 o 
   0   8   9        0.54        6.23      2.54 o 
   1   8   9        5.72        7.08      1.88 o 
   2   8   9        0.01        1.61      1.40 o 
   3   8   9     2147.32     2204.09     13.60 o 
   4   8   9        6.65        8.44      1.74 o 
   5   8   9     1451.87     1429.37     12.09 o 
   6   8   9       83.75       87.15      4.79 o 
   7   8   9       32.67       27.01      3.07 o 
   8   8   9       32.69       33.89      3.06 o 
   1   9   9       13.96       18.88      1.91 o 
   2   9   9      220.68      231.45      3.50 o 
   3   9   9       58.96       64.08      2.20 o 
   4   9   9      809.90      750.97      6.02 o 
   5   9   9       25.42       32.64      2.51 o 
   6   9   9      243.13      239.97      5.84 o 
   7   9   9        2.12        5.69      3.06 o 
   8   9   9       24.97       36.20      5.94 o 
   0  10   9       34.53       38.05      3.09 o 
   1  10   9      128.59      124.53      2.99 o 
   2  10   9       13.39       15.14      1.92 o 
   3  10   9        6.76        5.41      1.51 o 
   4  10   9      233.67      246.96      4.15 o 
   5  10   9        5.28        6.08      2.13 o 
   6  10   9       49.29       69.55      3.93 o 
   7  10   9       61.85       85.36      6.29 o 
   8  10   9       25.55       28.54      6.05 o 
   1  11   9     1394.02     1327.44      9.28 o 
   2  11   9      100.50       93.97      3.56 o 
   3  11   9      245.16      246.49      4.12 o 
   4  11   9      110.98      106.61      2.24 o 
   5  11   9     1394.79     1380.07     12.85 o 
   6  11   9       30.23       25.01      4.30 o 
   7  11   9      272.45      275.21     11.13 o 
   0  12   9     1307.91     1351.87     13.12 o 
   1  12   9       12.16       13.56      2.16 o 
   2  12   9      128.04      144.15      4.05 o 
   3  12   9     1888.44     1755.91     17.69 o 
   4  12   9       10.31       12.56      2.28 o 
   5  12   9     1198.19     1220.01     16.10 o 
   6  12   9      306.52      314.26      8.95 o 
   7  12   9        0.80        4.26      4.96 o 
   1  13   9        2.48       -0.99      2.12 o 
   2  13   9        4.22        0.93      1.93 o 
   3  13   9       91.50       99.65      3.49 o 
   4  13   9      432.67      469.25     10.23 o 
   5  13   9       97.49       98.52      6.42 o 
   6  13   9      797.21      855.52     14.38 o 
   0  14   9       65.31       85.46     10.49 o 
   1  14   9       56.01       59.49      2.84 o 
   2  14   9      297.98      332.99      4.55 o 
   3  14   9        2.99        3.71      1.82 o 
   4  14   9        0.10        2.91      3.13 o 
   5  14   9      101.86      116.06      9.44 o 
   6  14   9       63.13       78.46      6.27 o 
   1  15   9       19.32       14.54      2.66 o 
   2  15   9      106.14       98.61      3.43 o 
   3  15   9        4.00        1.21      3.41 o 
   4  15   9        1.85        4.91      4.50 o 
   5  15   9        0.23        2.32      4.34 o 
   0  16   9      645.08      666.88     12.45 o 
   1  16   9        1.38        3.40      2.04 o 
   2  16   9        4.01        8.46      3.74 o 
   3  16   9       11.89       14.78      4.19 o 
   4  16   9       70.09       90.97      6.68 o 
   1  17   9        2.34        6.02      2.91 o 
   2  17   9        0.09       14.74      7.21 o 
   3  17   9        1.12       11.61      7.90 o 
   0   0  10     8304.08     7882.19    112.68 o 
   1   0  10      312.68      305.46      6.51 o 
   2   0  10      169.02      202.51      4.56 o 
   3   0  10      183.46      178.54      5.53 o 
   4   0  10      196.40      167.17      8.09 o 
   5   0  10       10.68        7.65      2.46 o 
   6   0  10       18.48       13.28      3.23 o 
   7   0  10      613.11      625.96     11.30 o 
   8   0  10     1788.97     1765.26     21.01 o 
   9   0  10      529.83      532.53      8.80 o 
   1   1  10      450.53      495.35      5.44 o 
   2   1  10      137.71      134.08      3.20 o 
   3   1  10       31.25       44.72      2.87 o 
   4   1  10      265.91      302.80      4.50 o 
   5   1  10       18.05       29.36      2.33 o 
   6   1  10      285.65      290.53      5.62 o 
   7   1  10      333.91      332.37      6.63 o 
   8   1  10       51.69       57.32      3.13 o 
   9   1  10      157.44      173.64      4.56 o 
   0   2  10       41.72       50.80      3.38 o 
   1   2  10        2.80        4.56      1.71 o 
   2   2  10      429.95      429.72      4.77 o 
   3   2  10     3783.38     3978.79     26.64 o 
   4   2  10      736.29      741.95      9.31 o 
   5   2  10      314.79      296.86      4.47 o 
   6   2  10      296.41      275.63      4.57 o 
   7   2  10       44.22       48.54      3.72 o 
   8   2  10        1.02        2.05      2.74 o 
   9   2  10      161.86      165.24      4.78 o 
   1   3  10       19.33       21.16      2.06 o 
   2   3  10     2136.57     2217.48     15.29 o 
   3   3  10      271.70      255.75      3.96 o 
   4   3  10      101.83      130.69      3.21 o 
   5   3  10      112.40      114.63      3.02 o 
   6   3  10     1048.37     1050.84      8.60 o 
   7   3  10       14.76       12.38      2.64 o 
   8   3  10       19.13       18.86      3.77 o 
   9   3  10        0.64        0.27      2.73 o 
   0   4  10     4122.34     4467.09     40.97 o 
   1   4  10      281.63      311.10      3.88 o 
   2   4  10     4265.58     4242.44     28.26 o 
   3   4  10       33.61       31.27      2.34 o 
   4   4  10      422.41      395.84      5.66 o 
   5   4  10      249.32      271.01      5.42 o 
   6   4  10       35.46       33.90      2.24 o 
   7   4  10        1.15        1.58      2.13 o 
   8   4  10       81.97       65.24      4.52 o 
   9   4  10      108.82      103.21      3.98 o 
   1   5  10      106.56      110.30      4.42 o 
   2   5  10      355.41      310.76      4.38 o 
   3   5  10      726.78      697.59      7.06 o 
   4   5  10      296.11      289.34      4.06 o 
   5   5  10     1613.01     1623.09     10.76 o 
   6   5  10     1207.72     1168.85      9.69 o 
   7   5  10     2097.03     2093.73     18.13 o 
   8   5  10       19.72       18.50      3.58 o 
   9   5  10       72.33       60.64      4.14 o 
   0   6  10     1133.94     1211.83     12.59 o 
   1   6  10      301.63      275.74      5.33 o 
   2   6  10       83.29       79.86      3.50 o 
   3   6  10     3155.21     3017.31     19.57 o 
   4   6  10     2392.36     2343.02     15.74 o 
   5   6  10     2070.84     2084.20     13.64 o 
   6   6  10      264.62      261.78      5.73 o 
   7   6  10      493.69      493.34      7.88 o 
   8   6  10      101.67      108.68      4.96 o 
   9   6  10      210.36      194.52      6.64 o 
   1   7  10      836.26      858.46      6.82 o 
   2   7  10     6022.34     6134.61     44.22 o 
   3   7  10      122.67      132.38      3.39 o 
   4   7  10      346.79      363.35      4.77 o 
   5   7  10       82.52       81.90      2.15 o 
   6   7  10      271.82      286.52      5.07 o 
   7   7  10       36.73       45.19      3.96 o 
   8   7  10       12.72        7.04      2.76 o 
   0   8  10     1776.86     1787.44     17.16 o 
   1   8  10      192.90      191.82      5.28 o 
   2   8  10     2100.51     2029.63     13.54 o 
   3   8  10      228.57      227.40      3.67 o 
   4   8  10      807.94      837.58      7.06 o 
   5   8  10      137.96      149.30      3.66 o 
   6   8  10       18.63       13.67      2.94 o 
   7   8  10       25.63       25.45      3.22 o 
   8   8  10       45.58       46.19      3.84 o 
   1   9  10      403.41      374.96      5.23 o 
   2   9  10       56.96       56.24      2.48 o 
   3   9  10       28.10       26.47      2.47 o 
   4   9  10       35.52       27.04      1.98 o 
   5   9  10      366.84      362.42      5.01 o 
   6   9  10       85.76       90.19      4.06 o 
   7   9  10      161.43      180.90      7.08 o 
   8   9  10      107.26      116.18      9.32 o 
   0  10  10      681.97      622.73      8.80 o 
   1  10  10      120.96      129.45      3.93 o 
   2  10  10       92.01       92.02      4.35 o 
   3  10  10       66.48       78.12      4.00 o 
   4  10  10      372.48      395.78      4.85 o 
   5  10  10        6.53       13.02      2.24 o 
   6  10  10        3.46        4.47      2.31 o 
   7  10  10        4.99        6.73      5.23 o 
   1  11  10       19.73       23.48      1.97 o 
   2  11  10        1.70        4.21      1.68 o 
   3  11  10       12.26        9.87      2.04 o 
   4  11  10      293.98      294.22      4.16 o 
   5  11  10        6.14        5.21      2.02 o 
   6  11  10      295.28      324.05      9.92 o 
   7  11  10       72.38       75.31      6.70 o 
   0  12  10       71.76       87.72      4.72 o 
   1  12  10        8.67        7.25      2.07 o 
   2  12  10        5.21        4.74      2.32 o 
   3  12  10     1329.81     1241.13     11.52 o 
   4  12  10        9.77       15.93      3.03 o 
   5  12  10      304.56      307.79      6.06 o 
   6  12  10      606.82      618.80     15.71 o 
   7  12  10       16.92        6.05      6.33 o 
   1  13  10      125.55      118.05      3.20 o 
   2  13  10       38.62       40.10      2.50 o 
   3  13  10        7.04        4.15      1.65 o 
   4  13  10       11.14        6.68      2.51 o 
   5  13  10       48.33       32.82      5.35 o 
   6  13  10       24.52       20.44      5.32 o 
   0  14  10        0.00        2.01      2.63 o 
   1  14  10       23.59       23.69      2.37 o 
   2  14  10       67.32       90.92      3.07 o 
   3  14  10       48.83       41.34      3.10 o 
   4  14  10      194.53      212.56      8.02 o 
   5  14  10        0.79        4.80      4.27 o 
   1  15  10       66.44       64.80      3.75 o 
   2  15  10      562.58      558.16      7.08 o 
   3  15  10       34.58       38.70      5.80 o 
   4  15  10      135.41      130.40      8.94 o 
   0  16  10      165.58      179.30      6.31 o 
   1  16  10        4.69        5.49      2.68 o 
   2  16  10        4.41        6.82      3.42 o 
   3  16  10       75.49       63.17      5.51 o 
   1  17  10       17.83       18.84      3.24 o 
   2  17  10       21.45       33.35      7.01 o 
   1   1  11     1214.93     1268.38      9.63 o 
   2   1  11        0.04        2.53      1.95 o 
   3   1  11      465.93      494.61      6.01 o 
   4   1  11       13.44        9.76      2.50 o 
   5   1  11     1082.43     1091.34      8.33 o 
   6   1  11      689.02      678.49      7.02 o 
   7   1  11      109.93      118.85      5.75 o 
   8   1  11      134.31      146.21      4.79 o 
   9   1  11     1205.64     1235.20     12.94 o 
   0   2  11     3773.68     3686.59     33.93 o 
   1   2  11     4625.63     4610.92     30.83 o 
   2   2  11      364.08      359.07      4.75 o 
   3   2  11       15.92       25.45      2.60 o 
   4   2  11      156.41      155.45      4.96 o 
   5   2  11     1946.01     1842.86     12.38 o 
   6   2  11     1173.17     1168.39      9.87 o 
   7   2  11     3141.94     3115.52     23.38 o 
   8   2  11      211.92      215.22      5.17 o 
   9   2  11      124.74      132.86     11.56 o 
   1   3  11      174.67      170.61      3.30 o 
   2   3  11       21.36       25.72      2.50 o 
   3   3  11       86.19       93.46      4.06 o 
   4   3  11      591.04      542.71      6.55 o 
   5   3  11       70.89       76.23      5.32 o 
   6   3  11      481.39      453.82      6.32 o 
   7   3  11       41.60       40.44      2.82 o 
   8   3  11      152.70      150.75      4.85 o 
   9   3  11      108.27       96.86      6.40 o 
   0   4  11      101.36      101.84      6.09 o 
   1   4  11      267.61      258.16      3.90 o 
   2   4  11       20.76       15.75      2.30 o 
   3   4  11      499.39      455.82      6.16 o 
   4   4  11      457.12      441.11      5.43 o 
   5   4  11      746.81      743.42      7.39 o 
   6   4  11       38.89       42.63      3.56 o 
   7   4  11        2.37        2.07      1.88 o 
   8   4  11      332.95      339.05      6.77 o 
   9   4  11      140.01      144.67      5.62 o 
   1   5  11      329.20      333.75      5.47 o 
   2   5  11        6.68        7.99      2.38 o 
   3   5  11       27.68       21.89      2.38 o 
   4   5  11      730.25      695.68      7.73 o 
   5   5  11     2180.63     2094.57     15.69 o 
   6   5  11       16.23       17.58      2.69 o 
   7   5  11      252.60      256.81      7.62 o 
   8   5  11       24.01       21.92      3.60 o 
   9   5  11      107.26      102.74      6.56 o 
   0   6  11     1039.59     1021.94     11.83 o 
   1   6  11     3500.66     3361.95     23.70 o 
   2   6  11        6.61       11.77      2.23 o 
   3   6  11      835.25      833.68      7.43 o 
   4   6  11       27.10       29.23      2.45 o 
   5   6  11      225.78      222.10      4.39 o 
   6   6  11        0.01       -1.05      1.88 o 
   7   6  11      138.92      151.08      4.69 o 
   8   6  11       24.96       20.20      4.30 o 
   1   7  11      667.00      679.61      7.27 o 
   2   7  11      107.47      106.53      3.09 o 
   3   7  11      264.23      265.89      4.62 o 
   4   7  11      657.69      637.64      6.48 o 
   5   7  11      238.15      249.56      4.08 o 
   6   7  11      533.93      577.65      7.31 o 
   7   7  11      159.05      169.32      5.03 o 
   8   7  11      159.89      173.64      6.29 o 
   0   8  11      410.27      390.51      6.54 o 
   1   8  11     1691.65     1613.41     11.04 o 
   2   8  11      270.30      259.90      5.42 o 
   3   8  11     1537.49     1490.96     11.00 o 
   4   8  11        0.19        0.10      1.70 o 
   5   8  11      252.89      271.71      4.79 o 
   6   8  11       72.32       65.31      4.19 o 
   7   8  11       90.07       90.85      5.47 o 
   8   8  11       62.01       58.83      4.41 o 
   1   9  11       55.27       53.48      2.45 o 
   2   9  11      253.83      255.73      5.63 o 
   3   9  11     1244.20     1202.07      9.13 o 
   4   9  11      422.42      421.20      5.14 o 
   5   9  11      845.66      823.23      7.43 o 
   6   9  11      297.45      298.56      5.54 o 
   7   9  11      302.26      317.19      7.61 o 
   0  10  11      641.51      614.45      9.43 o 
   1  10  11     3433.48     3252.20     21.42 o 
   2  10  11      106.15      124.46      3.08 o 
   3  10  11       38.75       41.30      2.49 o 
   4  10  11       86.02       77.54      2.77 o 
   5  10  11      131.53      146.22      3.67 o 
   6  10  11       32.40       38.53      3.22 o 
   7  10  11      799.05      836.88     15.24 o 
   1  11  11       43.94       39.39      2.97 o 
   2  11  11      127.96      115.37      3.50 o 
   3  11  11       16.39       18.29      2.77 o 
   4  11  11        1.85        2.37      1.63 o 
   5  11  11        3.16        7.96      3.22 o 
   6  11  11      128.71      137.12      7.57 o 
   7  11  11       50.92       57.23      7.49 o 
   0  12  11      392.95      356.40      9.80 o 
   1  12  11      364.00      358.39      5.02 o 
   2  12  11      135.62      120.81      6.79 o 
   3  12  11      228.85      263.41      4.70 o 
   4  12  11        0.58        3.02      2.10 o 
   5  12  11        2.18        0.93      3.24 o 
   6  12  11      108.48      101.27      9.29 o 
   1  13  11      307.42      343.00      4.59 o 
   2  13  11      169.74      166.45      3.94 o 
   3  13  11      109.68       91.96      3.36 o 
   4  13  11       68.91       51.83      3.91 o 
   5  13  11      430.84      435.98     10.76 o 
   6  13  11      478.09      511.98     14.53 o 
   0  14  11       31.65       25.69      4.29 o 
   1  14  11      201.42      180.66      4.40 o 
   2  14  11       10.81        9.13      2.59 o 
   3  14  11       17.80       14.68      2.48 o 
   4  14  11       96.21       96.35      7.35 o 
   5  14  11       32.95       33.25      6.11 o 
   1  15  11       35.96       35.03      2.97 o 
   2  15  11        4.71        4.63      2.68 o 
   3  15  11       45.21       44.45      6.39 o 
   4  15  11        0.13        2.31      4.47 o 
   0  16  11       11.17       16.79      4.25 o 
   1  16  11       14.43       13.17      3.01 o 
   2  16  11       47.18       46.12      4.31 o 
   3  16  11       35.53       28.55      7.72 o 
   0   0  12      190.73      224.27      9.84 o 
   1   0  12     3569.87     3793.88     37.79 o 
   2   0  12       36.99       34.83      3.95 o 
   3   0  12      149.44      134.47     14.04 o 
   4   0  12       23.59       26.96      4.51 o 
   5   0  12      727.38      695.41     10.00 o 
   6   0  12       71.79       62.22      4.57 o 
   7   0  12     1308.93     1322.86     17.97 o 
   8   0  12        6.80       11.84      4.92 o 
   9   0  12     2202.77     2139.62     30.33 o 
   1   1  12     1478.16     1477.09     11.39 o 
   2   1  12       58.22       81.48      3.19 o 
   3   1  12      518.12      542.90      6.69 o 
   4   1  12       22.62       24.59      3.00 o 
   5   1  12      282.88      287.89      5.08 o 
   6   1  12     1096.58     1061.49     10.13 o 
   7   1  12        4.66        3.97      2.54 o 
   8   1  12       50.56       46.39      4.09 o 
   9   1  12      480.45      511.55      9.12 o 
   0   2  12      989.07      895.09     12.40 o 
   1   2  12       47.62       46.87      3.20 o 
   2   2  12       17.67       13.70      2.32 o 
   3   2  12        6.03        2.15      2.30 o 
   4   2  12     1435.34     1394.12     11.30 o 
   5   2  12        0.29       -0.54      2.79 o 
   6   2  12      149.79      170.32      4.83 o 
   7   2  12      116.13      126.80      6.23 o 
   8   2  12       37.25       39.79      4.17 o 
   9   2  12       11.41       14.05      3.96 o 
   1   3  12      152.73      147.20      3.81 o 
   2   3  12       74.71       75.07      3.73 o 
   3   3  12        5.62        8.05      2.54 o 
   4   3  12      104.37      102.45      5.73 o 
   5   3  12       72.90       83.41      3.87 o 
   6   3  12        3.15        2.60      2.51 o 
   7   3  12        0.16        2.52      2.26 o 
   8   3  12      144.94      150.57      5.52 o 
   0   4  12       32.95       38.17      3.84 o 
   1   4  12       18.35       30.76      2.76 o 
   2   4  12        0.53       -1.11      2.27 o 
   3   4  12      218.72      220.82      5.60 o 
   4   4  12        3.85        6.60      2.52 o 
   5   4  12       92.96       97.20      3.57 o 
   6   4  12       38.91       38.77      2.93 o 
   7   4  12      121.38      130.55      4.73 o 
   8   4  12       64.97       58.46      4.56 o 
   1   5  12       10.14       17.13      2.58 o 
   2   5  12      374.28      395.55      5.66 o 
   3   5  12        6.20       11.17      2.39 o 
   4   5  12      879.26      894.52      8.22 o 
   5   5  12      158.51      158.12      8.06 o 
   6   5  12      114.51      119.96      4.22 o 
   7   5  12        4.35        8.62      4.23 o 
   8   5  12      481.56      460.61      8.46 o 
   0   6  12       41.27       40.97      3.99 o 
   1   6  12      639.07      575.18      7.97 o 
   2   6  12     1899.45     1840.84     13.69 o 
   3   6  12        0.00        2.30      2.74 o 
   4   6  12     1241.95     1204.29     10.02 o 
   5   6  12      219.56      212.57      4.37 o 
   6   6  12      120.83      101.57      3.26 o 
   7   6  12       16.70       14.06      4.26 o 
   8   6  12       89.60       99.03      5.12 o 
   1   7  12     4485.57     4306.91     32.59 o 
   2   7  12      345.78      324.46      5.03 o 
   3   7  12     3714.14     3536.17     26.32 o 
   4   7  12      146.17      140.25      4.82 o 
   5   7  12      357.24      368.87      6.01 o 
   6   7  12       12.18       13.81      2.97 o 
   7   7  12        4.44        4.85      3.26 o 
   8   7  12       66.24       59.56      5.47 o 
   0   8  12       72.28       73.68      5.45 o 
   1   8  12     2111.16     1914.60     16.09 o 
   2   8  12      301.49      302.08      4.65 o 
   3   8  12     1028.92      998.41      8.55 o 
   4   8  12      101.39      107.61      5.13 o 
   5   8  12       18.72       17.73      2.22 o 
   6   8  12        5.87        9.50      2.67 o 
   7   8  12        8.72        8.94      3.18 o 
   1   9  12        0.10       -1.13      1.94 o 
   2   9  12       70.50       87.77      5.59 o 
   3   9  12       29.15       24.53      2.35 o 
   4   9  12       31.14       30.75      2.53 o 
   5   9  12        2.29        2.58      2.58 o 
   6   9  12      314.51      325.89      7.23 o 
   7   9  12       27.18       27.56      4.11 o 
   0  10  12       11.02       11.30      3.42 o 
   1  10  12     2885.09     2784.60     19.17 o 
   2  10  12       11.72        6.35      2.04 o 
   3  10  12      120.27      124.75      4.54 o 
   4  10  12      148.22      128.18      4.11 o 
   5  10  12      293.87      318.81      6.12 o 
   6  10  12       49.79       41.30      3.44 o 
   7  10  12       62.99       63.82      8.01 o 
   1  11  12     1175.28     1101.89      8.97 o 
   2  11  12      146.58      146.19      3.48 o 
   3  11  12     3748.49     3763.07     25.08 o 
   4  11  12      208.31      223.66      7.18 o 
   5  11  12      285.52      345.11      5.59 o 
   6  11  12       67.40       65.48      6.21 o 
   0  12  12      816.49      762.07      9.45 o 
   1  12  12      468.41      473.41      5.83 o 
   2  12  12       93.41      111.83      5.03 o 
   3  12  12      228.66      233.49      4.43 o 
   4  12  12      909.53     1030.66      9.45 o 
   5  12  12       43.57       41.94      3.78 o 
   6  12  12      452.97      451.80     14.90 o 
   1  13  12        0.00        0.44      2.61 o 
   2  13  12        2.24        0.88      2.21 o 
   3  13  12       29.87       31.99      2.70 o 
   4  13  12       37.22       29.99      3.70 o 
   5  13  12        0.89        2.17      6.77 o 
   0  14  12       51.86       38.96      5.30 o 
   1  14  12      346.48      347.86      5.81 o 
   2  14  12       17.31       17.83      2.93 o 
   3  14  12        0.38       -0.25      2.36 o 
   4  14  12        3.64        4.35      4.83 o 
   1  15  12        1.23        2.99      2.65 o 
   2  15  12       15.59       11.85      2.95 o 
   3  15  12      677.60      731.44     17.89 o 
   0  16  12       30.77       29.79      4.99 o 
   1  16  12       16.00       19.57      3.22 o 
   1   1  13       47.89       53.69      3.32 o 
   2   1  13      542.32      564.12      8.66 o 
   3   1  13      345.40      317.42      5.66 o 
   4   1  13       72.15       76.66      3.70 o 
   5   1  13      439.82      425.12      5.85 o 
   6   1  13       98.55       88.07      3.46 o 
   7   1  13      483.69      479.31      8.27 o 
   8   1  13      416.18      401.99      7.24 o 
   0   2  13       44.78       40.51      5.44 o 
   1   2  13       72.30       77.47      3.72 o 
   2   2  13      330.87      305.29      6.47 o 
   3   2  13      549.50      506.78      6.33 o 
   4   2  13      541.75      509.25      7.26 o 
   5   2  13       26.16       20.75      3.20 o 
   6   2  13      751.58      733.64      8.27 o 
   7   2  13      129.12      142.52      4.77 o 
   8   2  13      835.78      827.29     11.35 o 
   1   3  13      333.10      328.15      5.25 o 
   2   3  13        0.33        2.08      2.25 o 
   3   3  13       56.20       56.23      3.73 o 
   4   3  13      104.48       93.59      5.64 o 
   5   3  13      586.13      597.21      7.56 o 
   6   3  13      363.43      390.51      8.09 o 
   7   3  13       33.55       44.31      3.67 o 
   8   3  13      117.24      101.26      4.88 o 
   0   4  13       11.64       11.23      5.33 o 
   1   4  13       44.27       39.68      3.01 o 
   2   4  13      578.43      555.86      7.03 o 
   3   4  13      665.43      612.95      7.28 o 
   4   4  13      261.85      241.62      6.11 o 
   5   4  13      247.68      253.88      5.91 o 
   6   4  13        9.24        5.64      2.50 o 
   7   4  13       25.21       24.18      3.61 o 
   8   4  13        2.53        2.21      3.46 o 
   1   5  13      908.77      909.75     10.13 o 
   2   5  13        0.79        4.90      2.34 o 
   3   5  13        0.61       -1.16      2.36 o 
   4   5  13       12.74       19.59      3.14 o 
   5   5  13     1202.14     1211.29     12.46 o 
   6   5  13       21.67       18.84      2.93 o 
   7   5  13      105.92      107.72      7.25 o 
   8   5  13      412.61      428.20      9.47 o 
   0   6  13     1991.23     1824.24     19.12 o 
   1   6  13     1632.64     1547.00     13.66 o 
   2   6  13     1904.90     1790.84     13.89 o 
   3   6  13      563.14      552.03      7.67 o 
   4   6  13      142.21      154.64      4.43 o 
   5   6  13      194.71      184.09      4.79 o 
   6   6  13        0.28        1.11      2.34 o 
   7   6  13      124.77      125.78      5.96 o 
   8   6  13       44.34       55.71      4.58 o 
   1   7  13        7.15        6.45      2.64 o 
   2   7  13      366.53      369.07      8.47 o 
   3   7  13       78.09       63.61      3.25 o 
   4   7  13      117.49      121.61      4.09 o 
   5   7  13      218.21      223.52      9.61 o 
   6   7  13       89.28       78.60      5.36 o 
   7   7  13      339.35      341.13      7.48 o 
   0   8  13       24.39       30.94      4.18 o 
   1   8  13      215.63      203.72      5.04 o 
   2   8  13      418.42      412.73      6.22 o 
   3   8  13       90.55       94.78      4.34 o 
   4   8  13       60.64       74.45      3.34 o 
   5   8  13       15.53        7.40      2.03 o 
   6   8  13        7.85        7.78      2.72 o 
   7   8  13      383.31      410.80      8.75 o 
   1   9  13       32.62       28.97      2.91 o 
   2   9  13       91.72       74.94      3.34 o 
   3   9  13       88.40       95.61      4.48 o 
   4   9  13       46.96       47.28      2.91 o 
   5   9  13      217.46      225.52      5.33 o 
   6   9  13        6.18        5.72      2.94 o 
   7   9  13       11.60        8.16      3.47 o 
   0  10  13     3007.29     2848.76     26.39 o 
   1  10  13      814.63      803.77      7.43 o 
   2  10  13      266.42      268.80      4.70 o 
   3  10  13      147.03      141.86      4.40 o 
   4  10  13       18.14       20.82      2.64 o 
   5  10  13       99.15      110.20      5.46 o 
   6  10  13       21.07       16.38      2.89 o 
   1  11  13       35.03       37.35      2.83 o 
   2  11  13      146.82      158.63      5.13 o 
   3  11  13      189.47      204.76      5.27 o 
   4  11  13        4.47        5.07      2.49 o 
   5  11  13      216.54      246.97      6.09 o 
   6  11  13      324.92      366.35     10.55 o 
   0  12  13      336.33      330.92      8.01 o 
   1  12  13        2.86        4.18      2.25 o 
   2  12  13      299.43      315.42      5.24 o 
   3  12  13        0.66        1.23      2.49 o 
   4  12  13      748.92      804.32     10.07 o 
   5  12  13     1178.70     1331.43     21.06 o 
   1  13  13       14.73       21.70      2.87 o 
   2  13  13       88.56      114.55      6.85 o 
   3  13  13       49.05       50.29      3.86 o 
   4  13  13        4.57        3.10      2.83 o 
   0  14  13      243.98      262.43      7.39 o 
   1  14  13        0.01        1.73      2.42 o 
   2  14  13        0.67        1.59      2.38 o 
   3  14  13      164.63      168.77      5.36 o 
   1  15  13      175.38      174.65     10.04 o 
   2  15  13       24.53       19.23      3.57 o 
   0   0  14      126.25       49.19      8.36 o 
   1   0  14       96.84      100.19      6.55 o 
   2   0  14        4.48        0.16      3.36 o 
   3   0  14       86.06       83.35      5.56 o 
   4   0  14     1741.60     1732.12     20.06 o 
   5   0  14       15.66        9.51      5.77 o 
   6   0  14      277.88      276.24      8.93 o 
   7   0  14      104.15       98.12      6.64 o 
   8   0  14       49.76       46.62      6.95 o 
   1   1  14       19.97       21.58      3.10 o 
   2   1  14      177.33      160.61      4.68 o 
   3   1  14      639.48      596.10      8.37 o 
   4   1  14      885.01      898.79      9.76 o 
   5   1  14        4.90        4.63      3.06 o 
   6   1  14       87.37       88.61      3.96 o 
   7   1  14      667.96      647.44      8.90 o 
   8   1  14       32.08       30.28      4.33 o 
   0   2  14      121.26      117.97      5.80 o 
   1   2  14        4.35        7.35      2.63 o 
   2   2  14       51.45       50.19      3.48 o 
   3   2  14     2307.50     2180.66     18.31 o 
   4   2  14        1.17        1.31      2.81 o 
   5   2  14     2608.95     2551.28     19.49 o 
   6   2  14        0.57        1.33      2.45 o 
   7   2  14      638.21      655.67      8.41 o 
   8   2  14        8.80       13.86      4.36 o 
   1   3  14       21.55       23.20      2.85 o 
   2   3  14     1959.58     1989.13     18.00 o 
   3   3  14        8.97       10.85      3.18 o 
   4   3  14      222.19      208.00      5.31 o 
   5   3  14      777.96      761.29      9.43 o 
   6   3  14      230.44      225.24      5.38 o 
   7   3  14      263.37      296.32      6.39 o 
   8   3  14       66.39       70.74      6.11 o 
   0   4  14      633.00      646.26     10.59 o 
   1   4  14      248.01      248.48      5.21 o 
   2   4  14      200.30      198.14      4.86 o 
   3   4  14      335.79      303.02      5.23 o 
   4   4  14      329.38      327.39      5.73 o 
   5   4  14      146.18      147.26      4.59 o 
   6   4  14      246.29      250.36      5.67 o 
   7   4  14       61.35       54.94      5.49 o 
   8   4  14      230.60      252.50      7.73 o 
   1   5  14     2304.62     2146.43     18.26 o 
   2   5  14        0.00        2.28      2.70 o 
   3   5  14      254.54      264.95      5.70 o 
   4   5  14      160.25      161.68      5.91 o 
   5   5  14     1743.64     1682.04     14.52 o 
   6   5  14      193.70      208.31      5.37 o 
   7   5  14     1385.80     1305.92     15.32 o 
   0   6  14      417.03      414.10     12.50 o 
   1   6  14      144.86      150.30      6.33 o 
   2   6  14      274.83      283.06      6.52 o 
   3   6  14     6341.03     6058.31     48.51 o 
   4   6  14        7.79        8.23      2.68 o 
   5   6  14     1115.05     1071.32     10.47 o 
   6   6  14        0.06       -2.13      2.92 o 
   7   6  14      170.26      176.28      6.59 o 
   1   7  14       50.15       59.58      3.72 o 
   2   7  14      811.81      804.32      8.79 o 
   3   7  14        9.88       13.32      2.85 o 
   4   7  14      554.55      572.47      6.96 o 
   5   7  14       30.01       24.99      3.13 o 
   6   7  14        2.40       -3.28      3.28 o 
   7   7  14      145.45      142.20      6.26 o 
   0   8  14      273.83      298.66      7.94 o 
   1   8  14      380.46      373.33      6.79 o 
   2   8  14       23.58       22.75      2.97 o 
   3   8  14       77.04       90.69      3.75 o 
   4   8  14        0.19        3.44      2.57 o 
   5   8  14       67.48       60.44      5.27 o 
   6   8  14      232.64      243.76      6.87 o 
   7   8  14       19.17       21.96      3.92 o 
   1   9  14        4.85        3.59      2.56 o 
   2   9  14        4.43        4.82      2.69 o 
   3   9  14      179.62      174.35      4.46 o 
   4   9  14        1.60        2.91      2.41 o 
   5   9  14      410.28      402.00      7.04 o 
   6   9  14       51.74       48.13      4.43 o 
   0  10  14      512.98      494.78     13.75 o 
   1  10  14      103.36      107.14      5.66 o 
   2  10  14        2.87        3.14      2.37 o 
   3  10  14       68.39       84.36      3.69 o 
   4  10  14        4.38        4.69      2.81 o 
   5  10  14       16.67       16.18      2.93 o 
   6  10  14       11.74        9.25      3.15 o 
   1  11  14        1.24        4.79      2.73 o 
   2  11  14       19.00       14.05      3.08 o 
   3  11  14        9.05        7.78      2.87 o 
   4  11  14      125.40      162.93      6.66 o 
   5  11  14        0.95        4.42      3.47 o 
   0  12  14      125.98      125.19     11.53 o 
   1  12  14        2.90        7.14      2.64 o 
   2  12  14       13.35       14.18      3.02 o 
   3  12  14      292.62      283.21      5.69 o 
   4  12  14       88.84       85.59      4.43 o 
   5  12  14     1411.93     1538.57     56.69 o 
   1  13  14        0.00       -0.92      2.60 o 
   2  13  14        1.58        2.18      2.40 o 
   3  13  14      123.99      142.22      8.41 o 
   4  13  14        0.01        1.75      3.02 o 
   0  14  14      112.26       79.54      7.85 o 
   1  14  14       37.84       41.29      3.72 o 
   2  14  14        1.20       -2.07      2.95 o 
   1   1  15       60.41       59.33      3.74 o 
   2   1  15      786.86      680.21      9.24 o 
   3   1  15     1703.19     1614.03     14.66 o 
   4   1  15      105.47      111.12      6.40 o 
   5   1  15      148.78      161.38      9.66 o 
   6   1  15        0.14       -0.24      2.70 o 
   7   1  15       65.49       60.91      5.37 o 
   0   2  15     4288.77     3968.46     43.70 o 
   1   2  15     1101.50      997.63     11.27 o 
   2   2  15     1662.65     1533.52     13.32 o 
   3   2  15      358.89      339.35      6.68 o 
   4   2  15      144.71      135.50      5.61 o 
   5   2  15      126.59      123.08      4.29 o 
   6   2  15       14.27       10.67      3.04 o 
   7   2  15       10.12       12.80      3.43 o 
   1   3  15       92.85       98.40      4.19 o 
   2   3  15      739.75      718.24      9.09 o 
   3   3  15      259.34      263.03      6.62 o 
   4   3  15      136.87      139.81      5.41 o 
   5   3  15      746.84      718.45      9.13 o 
   6   3  15       57.31       54.73      4.01 o 
   7   3  15       41.70       33.02      3.63 o 
   0   4  15      589.09      600.92     12.06 o 
   1   4  15      703.39      747.02      8.44 o 
   2   4  15      155.67      144.43      4.75 o 
   3   4  15      613.67      579.13      8.39 o 
   4   4  15       13.19        9.17      3.47 o 
   5   4  15      320.81      322.73      6.88 o 
   6   4  15       10.39       12.78      3.15 o 
   7   4  15      439.91      472.86      8.36 o 
   1   5  15      263.16      270.97      5.63 o 
   2   5  15       53.37       39.87      4.09 o 
   3   5  15      193.34      203.76      5.92 o 
   4   5  15      300.47      288.51      6.51 o 
   5   5  15       46.00       55.30      4.40 o 
   6   5  15       19.92       23.43      3.69 o 
   7   5  15        5.22       11.88      4.14 o 
   0   6  15       49.31       58.15      4.87 o 
   1   6  15      276.27      263.04      6.28 o 
   2   6  15       96.53      100.74      4.61 o 
   3   6  15      484.44      469.57      7.67 o 
   4   6  15       29.95       36.70      3.49 o 
   5   6  15       16.16       16.05      3.57 o 
   6   6  15       19.59       20.97      3.83 o 
   7   6  15       88.86       79.68      4.99 o 
   1   7  15      132.75      159.02      5.16 o 
   2   7  15      266.19      291.04      6.22 o 
   3   7  15      203.65      224.26      6.13 o 
   4   7  15        6.21        5.31      2.85 o 
   5   7  15        5.13        7.47      2.99 o 
   6   7  15        3.25        3.75      3.06 o 
   0   8  15        7.96       15.31      4.97 o 
   1   8  15     1625.80     1577.57     14.40 o 
   2   8  15       63.90       71.91      4.08 o 
   3   8  15      174.18      187.48      6.10 o 
   4   8  15      109.68      137.29      6.37 o 
   5   8  15       36.33       30.14      3.87 o 
   6   8  15      118.56      116.46      4.75 o 
   1   9  15        1.57        2.32      2.74 o 
   2   9  15      200.44      181.37      5.58 o 
   3   9  15       44.75       36.64      3.63 o 
   4   9  15       46.70       39.93      3.36 o 
   5   9  15       37.21       36.12      3.86 o 
   6   9  15       14.56       15.10      3.63 o 
   0  10  15        5.58       12.06      4.60 o 
   1  10  15      780.64      763.59      9.69 o 
   2  10  15       39.55       36.30      4.05 o 
   3  10  15      624.63      676.98      8.48 o 
   4  10  15      126.79      147.67      7.62 o 
   5  10  15       19.99       21.64      3.32 o 
   1  11  15      387.10      393.33      7.89 o 
   2  11  15      283.97      291.56      5.84 o 
   3  11  15      252.82      259.48      6.19 o 
   4  11  15       17.81       19.32      3.46 o 
   0  12  15      339.14      352.36      9.16 o 
   1  12  15      323.37      332.26      6.83 o 
   2  12  15        0.07        1.21      2.57 o 
   3  12  15       73.38       77.45      6.37 o 
   4  12  15       26.96       20.10      3.86 o 
   1  13  15       37.15       30.94      3.79 o 
   2  13  15       52.67       35.26      3.66 o 
   3  13  15       31.10       38.57      4.26 o 
   0  14  15       27.58       16.94      4.56 o 
   1  14  15      247.82      257.92      6.30 o 
   0   0  16      908.36      810.14     22.13 o 
   1   0  16     5728.61     4964.70     59.00 o 
   2   0  16      331.55      324.40     11.76 o 
   3   0  16      178.44      194.94     19.07 o 
   4   0  16        0.01       -4.28      5.95 o 
   5   0  16     1003.12      927.56     16.35 o 
   6   0  16       66.63       78.92      5.87 o 
   7   0  16     1491.02     1551.52     22.92 o 
   1   1  16      137.65      119.83      7.21 o 
   2   1  16        3.17        6.44      3.21 o 
   3   1  16      484.16      412.82      9.92 o 
   4   1  16      759.50      695.13      9.46 o 
   5   1  16       53.36       59.87      4.58 o 
   6   1  16       16.47       12.26      3.21 o 
   7   1  16       18.38       23.44      3.69 o 
   0   2  16      484.49      516.47     10.09 o 
   1   2  16      132.86      122.26      4.76 o 
   2   2  16       17.27       13.53      3.30 o 
   3   2  16        0.56        5.43      3.12 o 
   4   2  16      115.53      130.77      6.18 o 
   5   2  16        3.84        2.07      3.62 o 
   6   2  16       47.49       51.39      4.29 o 
   7   2  16       15.27       13.97      4.50 o 
   1   3  16      543.93      485.14      7.91 o 
   2   3  16       15.99        8.10      3.32 o 
   3   3  16        1.34       -1.35      2.76 o 
   4   3  16       22.57       21.79      3.70 o 
   5   3  16        0.26        4.56      3.17 o 
   6   3  16       53.36       49.64      4.58 o 
   7   3  16       19.18       19.45      4.52 o 
   0   4  16       50.01       42.23      6.02 o 
   1   4  16     1308.74     1190.89     12.70 o 
   2   4  16       11.93       13.73      3.47 o 
   3   4  16      188.43      211.61      6.05 o 
   4   4  16       21.57       21.82      3.51 o 
   5   4  16        3.63       -0.47      3.26 o 
   6   4  16       20.41       22.16      3.82 o 
   7   4  16      111.83      106.78      5.14 o 
   1   5  16       11.06       13.65      3.47 o 
   2   5  16      276.70      267.70      5.61 o 
   3   5  16       15.02       13.78      3.63 o 
   4   5  16      156.39      162.69     11.30 o 
   5   5  16        1.11        3.89      3.03 o 
   6   5  16      295.62      294.54      7.26 o 
   0   6  16     2565.51     2529.69     30.20 o 
   1   6  16        1.26        2.42      2.80 o 
   2   6  16      188.95      204.90      6.91 o 
   3   6  16       52.78       46.19      4.34 o 
   4   6  16        4.71        5.47      2.94 o 
   5   6  16        0.07       -1.17      2.80 o 
   6   6  16      284.15      305.60      6.85 o 
   1   7  16     1557.75     1501.49     15.01 o 
   2   7  16        4.83       -1.01      3.41 o 
   3   7  16      163.45      149.49      6.71 o 
   4   7  16       16.11       12.92      3.88 o 
   5   7  16       65.95       61.97      3.97 o 
   6   7  16        1.90        7.68      3.32 o 
   0   8  16     1006.63     1016.41     16.03 o 
   1   8  16      228.25      216.84      6.50 o 
   2   8  16        0.83        4.28      3.46 o 
   3   8  16        1.15        3.58      3.28 o 
   4   8  16      106.14      112.62      5.26 o 
   5   8  16      165.66      176.24      5.51 o 
   1   9  16       11.42       10.62      4.28 o 
   2   9  16       78.19       71.36      4.60 o 
   3   9  16       37.67       33.97      3.78 o 
   4   9  16       85.22       85.58      7.49 o 
   5   9  16        0.82        2.67      3.16 o 
   0  10  16      368.64      335.85      8.66 o 
   1  10  16        8.67        5.09      3.15 o 
   2  10  16      742.82      777.91      9.61 o 
   3  10  16        0.03       -3.27      3.27 o 
   4  10  16      348.94      385.94      7.24 o 
   1  11  16       49.25       36.78      3.61 o 
   2  11  16       28.63       25.53      3.52 o 
   3  11  16      891.65      848.37      9.62 o 
   4  11  16       11.94       10.83      3.43 o 
   0  12  16      140.59      130.96      7.05 o 
   1  12  16       30.05       40.13      3.84 o 
   2  12  16      105.36      124.36      5.13 o 
   3  12  16       37.53       45.72      4.01 o 
   1  13  16        6.43        6.18      3.26 o 
   1   1  17       34.56       24.56      4.19 o 
   2   1  17      105.67      120.28      5.66 o 
   3   1  17      153.62      132.11      5.91 o 
   4   1  17      107.06       89.77      5.30 o 
   5   1  17      192.48      221.80      9.48 o 
   6   1  17       26.31       25.21      3.90 o 
   0   2  17        0.98        0.87      4.51 o 
   1   2  17      556.92      669.81      8.87 o 
   2   2  17       19.53       24.42      3.78 o 
   3   2  17      144.09      160.49      7.46 o 
   4   2  17       35.69       45.18      4.21 o 
   5   2  17      302.25      312.40      8.60 o 
   6   2  17      106.17      118.57      6.32 o 
   1   3  17       40.20       37.47      4.17 o 
   2   3  17        7.52       22.35      4.57 o 
   3   3  17      106.89      143.93      5.84 o 
   4   3  17       37.08       25.05      4.52 o 
   5   3  17        3.08       -3.01      3.01 o 
   6   3  17       83.15       85.03      4.83 o 
   0   4  17      406.15      438.11     12.09 o 
   1   4  17      101.62       99.30      4.89 o 
   2   4  17      241.05      215.30      7.17 o 
   3   4  17      134.48      136.46      9.66 o 
   4   4  17      839.84      783.43     10.32 o 
   5   4  17        3.40        3.60      3.62 o 
   6   4  17      142.12      132.76      5.09 o 
   1   5  17       15.61        6.39      3.33 o 
   2   5  17       13.91       13.50      3.55 o 
   3   5  17        8.55        6.01      3.36 o 
   4   5  17        7.56        5.76      3.61 o 
   5   5  17        3.17        3.22      3.60 o 
   6   5  17      219.76      217.41      8.03 o 
   0   6  17     1151.47     1199.23     18.30 o 
   1   6  17     2250.99     2416.79     22.27 o 
   2   6  17       42.43       48.50      4.27 o 
   3   6  17       31.17       26.81      3.98 o 
   4   6  17       14.68        6.65      3.74 o 
   5   6  17       61.74       65.82      4.69 o 
   1   7  17      288.69      297.68      7.84 o 
   2   7  17      159.70      167.89      5.53 o 
   3   7  17       30.53       32.54      4.11 o 
   4   7  17      139.70      128.25      5.22 o 
   5   7  17      192.95      205.67      5.84 o 
   0   8  17      420.05      458.12     18.60 o 
   1   8  17        1.77        2.81      3.22 o 
   2   8  17       11.23        9.27      3.81 o 
   3   8  17       19.19       15.62      3.82 o 
   4   8  17      275.00      279.99      6.34 o 
   5   8  17       88.87       79.77      4.70 o 
   1   9  17      143.16      152.66      6.67 o 
   2   9  17       30.03       25.98      4.21 o 
   3   9  17      128.87      153.47      5.95 o 
   4   9  17        0.06       -1.85      3.04 o 
   0  10  17       10.14        6.72      4.31 o 
   1  10  17       45.76       39.83      3.67 o 
   2  10  17      114.88      102.86      5.19 o 
   3  10  17       34.03       31.22      4.00 o 
   1  11  17       18.68       19.44      3.30 o 
   2  11  17      325.27      341.66      7.78 o 
   0  12  17       32.25       37.90      4.96 o 
   1  12  17      151.34      189.91      6.64 o 
   0   0  18       38.03       32.56      9.48 o 
   1   0  18      183.85      196.59      8.81 o 
   2   0  18      547.56      518.98     17.07 o 
   3   0  18      207.65      201.37      9.33 o 
   4   0  18       10.10       11.10      6.15 o 
   5   0  18       27.04       37.79      7.62 o 
   6   0  18      142.19      181.62     13.36 o 
   1   1  18      273.02      255.13      6.72 o 
   2   1  18       10.14       13.79      3.62 o 
   3   1  18      405.02      421.35      8.70 o 
   4   1  18       33.51       46.13      4.49 o 
   5   1  18        9.71        5.74      4.07 o 
   6   1  18      278.90      283.67      7.79 o 
   0   2  18        2.94       -0.87      5.84 o 
   1   2  18      146.04      159.51      6.18 o 
   2   2  18       37.94       48.81      5.06 o 
   3   2  18       13.91        8.40      3.84 o 
   4   2  18       30.07       24.05      4.81 o 
   5   2  18      215.92      231.50      7.63 o 
   6   2  18       69.92       53.72     10.25 o 
   1   3  18      118.85      148.88      5.72 o 
   2   3  18      124.13      166.47      7.24 o 
   3   3  18      497.51      525.02     11.95 o 
   4   3  18      323.92      344.35      8.05 o 
   5   3  18       39.73       33.37      4.31 o 
   0   4  18       63.35       30.10      5.39 o 
   1   4  18       73.66       61.93      4.68 o 
   2   4  18      160.60      180.53      6.42 o 
   3   4  18      117.29      117.72      5.96 o 
   4   4  18       13.73       18.06      4.22 o 
   5   4  18      118.86      129.52      7.60 o 
   1   5  18      254.26      261.97      7.65 o 
   2   5  18       65.37       51.38      4.84 o 
   3   5  18       52.42       50.02      5.69 o 
   4   5  18       26.03       32.91      4.77 o 
   5   5  18        3.35        3.33      3.82 o 
   0   6  18      605.07      654.54     15.41 o 
   1   6  18      241.65      257.57      6.86 o 
   2   6  18       71.97       86.66      5.15 o 
   3   6  18        5.13       -3.30      3.30 o 
   4   6  18        0.55        2.83      3.63 o 
   5   6  18       52.15       33.48      4.80 o 
   1   7  18      308.85      320.78      7.52 o 
   2   7  18     1209.02     1283.92     14.63 o 
   3   7  18      172.13      201.33      6.86 o 
   4   7  18      107.26       98.33      5.34 o 
   0   8  18       94.87      131.87      8.34 o 
   1   8  18       24.47       15.73      4.17 o 
   2   8  18       19.12       23.79      3.97 o 
   3   8  18        0.30        2.83      3.46 o 
   4   8  18       88.76       81.05      4.76 o 
   1   9  18      298.46      336.13     10.55 o 
   2   9  18       38.51       39.81      5.22 o 
   3   9  18        1.27        4.36      3.41 o 
   0  10  18       18.74        9.16      4.50 o 
   1  10  18       71.80       68.04      4.55 o 
   2  10  18      244.30      258.78      6.78 o 
   1   1  19      180.19      175.35      6.75 o 
   2   1  19       49.97       39.84      4.66 o 
   3   1  19      523.77      509.12     10.60 o 
   4   1  19       65.31       76.64      6.25 o 
   5   1  19       14.36       22.52      5.06 o 
   0   2  19      145.55      125.92      7.56 o 
   1   2  19        1.10        0.60      3.52 o 
   2   2  19      344.40      350.50      8.12 o 
   3   2  19       22.61       22.63      4.22 o 
   4   2  19        2.08        3.59      3.80 o 
   5   2  19        0.00        5.74      4.67 o 
   1   3  19      169.59      178.15      6.78 o 
   2   3  19      100.40      115.82      6.63 o 
   3   3  19      144.47      142.48      7.05 o 
   4   3  19      127.08      128.41      7.05 o 
   5   3  19        0.56       -7.24     16.72 o 
   0   4  19       29.19       30.00      6.25 o 
   1   4  19       78.54       80.91      5.31 o 
   2   4  19        3.41        4.91      3.93 o 
   3   4  19     1049.28     1121.45     14.36 o 
   4   4  19        0.11        1.22      4.06 o 
   1   5  19      133.47      144.82      6.22 o 
   2   5  19        7.55        5.80      3.85 o 
   3   5  19      106.85      104.78      5.88 o 
   4   5  19      286.03      297.87      7.81 o 
   0   6  19      998.40     1147.25     21.67 o 
   1   6  19       15.56       13.54      4.77 o 
   2   6  19        0.03       -4.87      4.87 o 
   3   6  19       59.09       70.20      6.12 o 
   4   6  19       41.83       44.80      5.49 o 
   1   7  19       57.12       59.15      4.87 o 
   2   7  19       90.80      100.37      6.06 o 
   3   7  19       24.86       18.52      4.58 o 
   0   8  19        3.17        7.24      5.46 o 
   1   8  19      201.71      184.18      6.75 o 
   2   8  19       28.98       17.65      4.19 o 
   1   9  19       15.17       18.68      4.88 o 
   0   0  20      707.58      671.38     25.07 o 
   1   0  20      187.76      168.89      9.79 o 
   2   0  20      116.08      141.03      9.37 o 
   3   0  20       44.24       37.15      7.20 o 
   4   0  20       75.74       90.02      9.73 o 
   1   1  20       99.65      110.36      6.17 o 
   2   1  20       65.43       55.39      6.71 o 
   3   1  20      358.12      376.28      9.68 o 
   4   1  20       61.86       60.94      5.49 o 
   0   2  20       36.01       33.55      7.60 o 
   1   2  20        0.88        2.84      4.17 o 
   2   2  20       46.27       37.46      5.03 o 
   3   2  20       11.25        3.83      4.08 o 
   4   2  20      119.04      163.62      7.95 o 
   1   3  20       28.45       23.80      4.67 o 
   2   3  20       42.77       43.47      5.21 o 
   3   3  20        7.72        7.69      4.25 o 
   0   4  20      154.72      172.31     10.68 o 
   1   4  20       60.90       68.23      6.15 o 
   2   4  20       86.66       77.90      6.47 o 
   3   4  20      102.21      102.86      6.61 o 
   1   5  20      398.58      438.97      9.51 o 
   2   5  20      210.64      245.12     13.01 o 
   3   5  20       67.23       57.45      5.74 o 
   0   6  20      112.12       90.72      9.49 o 
   1   6  20      151.05      130.12      8.98 o 
   2   6  20        6.74        4.74      4.04 o 
   1   7  20       93.05      113.87      6.77 o 
   1   1  21        0.53        3.39      4.18 o 
   2   1  21       67.89       74.25      6.07 o 
   0   2  21      176.02      166.16     10.43 o 
   1   2  21      624.19      598.67     12.63 o 
   2   2  21       79.40       85.99      6.65 o 
   1   3  21       20.39       27.45      5.10 o 
   2   3  21        7.19        9.00      4.53 o 
   0   4  21       29.21       34.52      9.06 o 
   1   4  21       12.35       13.52      5.04 o 
                                                 
